# Supplementary material for: Ice2 promotes ER membrane biogenesis in yeast by inhibiting the conserved lipin phosphatase complex
Source: EMBO J. 2021 Oct 6;40(22):e107958. doi: 10.15252/embj.2021107958 (PMC8591542; doi:10.15252/embj.2021107958)
Supplement: Supplementary file 4 — Dataset EV1 [file EMBJ-40-e107958-s009.xlsx]

## Sheet: Legend
	Dataset EV1. Genes identified in the screen for ER expansion mutants.
	A - Computational analysis
	The table shows the Z scores for the three ER size metrics (ER area, ER profile length and ER gaps) from the computational analysis.
	B - Screen hits
	The table shows the 141 mutants identified based on inspection of Sec63 images and the five mutant phenotypic classes into which they fall (underexpanded, overexpanded, extended sheets, disorganized and clustered).
	In addition, the table shows which of the 141 mutants were previously identified in Jonikas et al., 2009 as showing constitutive UPR activation.
	1 = yes, 0 = no. Underexpansion hits added after the computational analysis and re-imaging are highlighted in yellow.
	C - Enrichment UPR activation
	The table shows a statistical analysis testing whether the mutants in the five phenotypic classes were enriched in gene deletions previously identified in Jonikas et al., 2009 as causing constitutive UPR activation.
	p-values were calculated using Fisher's exact test in R with the alternative test being 'greater', i.e. that there is more than expected. p-values were considered significant below 0.05.

## Sheet: A - Computational analysis
ORF	Gene	ER area	ER profile length	ER gaps
YLR371W	ROM2	0.89	3.89	-2.6
YOR026W	BUB3	-2.89	-1.96	2.38
YAL044C	GCV3	0.28	0.94	0.26
YAL058W	CNE1	-2.5	-1.89	2.6
YBR003W	COQ1	3.18	3.57	-2.01
YBR009C	HHF1	-2.85	-2.16	2.67
YBR058C-A	TSC3	0.81	2.05	-1.01
YBR069C	TAT1	-1.07	-0.21	0.42
YBR103W	SIF2	-2.54	-1.25	0.85
YBR221C	PDB1	-4.39	-2.97	3.24
YBR233W	PBP2	1.25	1.64	-0.83
YBR283C	SSH1	-1.5	-0.99	1.15
YBR289W	SNF5	1.31	2.54	-1.14
YCL029C	BIK1	-3.58	-2.84	4.69
YCL060C	YCL060C	-1.37	-1.16	1.53
YCR028C	FEN2	-5.48	-4.14	7.77
YCR034W	ELO2	0	2.08	-1.03
YCR044C	PER1	-1.29	-0.39	0.53
YDL013W	SLX5	-2.97	-1.33	2.49
YDL047W	SIT4	-4.29	-3.95	3.39
YDL059C	RAD59	-1.49	-1.2	0.96
YDL073W	YDL073W	-10.99	-5.16	7.72
YDL074C	BRE1	-0.22	-0.7	1.24
YDL192W	ARF1	-0.45	0.47	-0.37
YDR004W	RAD57	-1.34	-1.06	1.31
YDR070C	FMP16	-1	-1.01	0.98
YDR076W	RAD55	-3.28	-2.26	3.36
YDR080W	VPS41	-1.34	-1.42	0.84
YDR136C	VPS61	-4.65	-3.11	4.74
YDR150W	NUM1	4.7	6.55	-3.92
YDR233C	RTN1	0.01	0.09	-0.64
YDR245W	MNN10	-2.06	-1.86	1.64
YDR358W	GGA1	0.46	1.34	-0.36
YDR369C	XRS2	-3.27	-2.77	3.82
YDR378C	LSM6	-0.46	0.87	-0.36
YDR414C	ERD1	-0.04	0.79	-1.33
YDR477W	SNF1	-0.27	-0.07	0.14
YER014W	HEM14	-8.09	-5.34	6.27
YER016W	BIM1	-1.1	0.2	1.36
YER083C	GET2	-3.84	-2.48	1.78
YER120W	SCS2	-1.18	-1.97	2.02
YER139C	RTR1	-0.46	0.27	0.04
YER151C	UBP3	-8.79	-6.09	6.33
YFL023W	BUD27	-2.04	-2.55	3.72
YFR036W	CDC26	-6.47	-4.79	7.61
YGL003C	CDH1	-1.36	-0.33	0.94
YGL019W	CKB1	-0.64	-0.81	0.29
YGL020C	GET1	0.24	0.58	-0.59
YGL066W	SGF73	-0.43	-0.12	-0.29
YGL072C	YGL072C	-4.5	-2.65	5.64
YGL124C	MON1	-1.53	-2.11	1.83
YGL163C	RAD54	-2.49	-1.67	2.83
YGL167C	PMR1	-0.68	-0.87	0.5
YGL206C	CHC1	-3.15	-2.18	3.13
YGL223C	COG1	-1.93	-1.43	1.15
YGL240W	DOC1	-3.8	-2.75	3.95
YGR188C	BUB1	-1.13	0.37	0.68
YGR285C	ZUO1	2.1	1.6	-0.99
YHL031C	GOS1	-2.72	-2.88	4.41
YHR013C	ARD1	-0.37	-0.84	0.96
YHR021C	RPS27B	-1.38	-1.46	1.84
YHR026W	VMA16	-5.08	-3.83	8.1
YHR067W	HTD2	0.06	0.64	-0.06
YHR154W	RTT107	-1.14	-0.98	1.55
YHR183W	GND1	-1.45	-0.79	1.12
YHR192W	LNP1	1.25	3.29	-3.45
YIL034C	CAP2	-4.1	-3.19	3.57
YIL074C	SER33	-2.44	-0.89	1.01
YIL090W	ICE2	-9.03	-4.79	7.91
YJL029C	VPS53	4.03	5.13	-3.66
YJL047C	RTT101	-0.76	-0.43	0.85
YJL062W	LAS21	-2.48	-1.56	1.56
YJL092W	SRS2	-1.11	-0.31	0.69
YJL115W	ASF1	-4.78	-2.55	3.63
YJL183W	MNN11	-4.23	-0.64	0.89
YJL204C	RCY1	1.02	2.51	-1.86
YJR018W	YJR018W	-2.5	-1.01	1.42
YJR043C	POL32	-3.93	-2.35	3.3
YJR073C	OPI3	-3.04	-2.52	4.43
YJR074W	MOG1	-3.38	-3.21	3.81
YJR118C	ILM1	-4.17	-1.88	2.13
YKL118W	YKL118W	-4.56	-4.47	8.63
YKR019C	IRS4	0.14	0.62	-0.07
YKR020W	VPS51	-0.91	0.72	-0.1
YKR072C	SIS2	-1.72	-1.43	1.68
YLL002W	RTT109	-5.76	-3.9	4.63
YLR025W	SNF7	0.24	-0.59	1.07
YLR039C	RIC1	-2.55	-1.44	2.77
YLR056W	ERG3	-3.73	-0.47	1.53
YLR079W	SIC1	-4.09	-2.25	3.39
YLR110C	CCW12	-2.91	-1.94	2.56
YLR234W	TOP3	-2.95	-2.15	2.93
YLR242C	ARV1	-2.4	-0.79	0.99
YLR244C	MAP1	0.9	3.91	-2.56
YLR261C	VPS63	-1.44	-1.35	1.57
YLR262C	YPT6	-0.51	-0.24	0.15
YLR268W	SEC22	-1.11	-0.66	0.5
YLR338W	OPI9	-1.59	-0.6	0.97
YLR404W	SEI1	0.3	0.17	-0.21
YML032C	RAD52	-6.6	-4.08	5.45
YML071C	COG8	-1.66	-0.46	0.41
YML072C	TCB3	-1.14	-1.4	0.85
YMR060C	SAM37	-2.71	-1.64	2.31
YMR142C	RPL13B	4.34	10.46	-6.46
YNL051W	COG5	-0.99	-0.11	1.12
YNL133C	FYV6	-0.67	4.04	-0.64
YNL141W	AAH1	-4.5	-3.62	6.27
YNL148C	ALF1	-1.99	0.24	0.16
YNL169C	PSD1	-1.63	-2.1	4.19
YNL215W	IES2	0.31	0	-0.27
YNR051C	BRE5	-5.15	-2.46	3.35
YOL108C	INO4	-6.44	-3.81	6.57
YOR014W	RTS1	-0.94	-0.37	-0.04
YOR035C	SHE4	-4.74	-2.55	3.52
YOR039W	CKB2	-1.23	-0.43	0.14
YOR061W	CKA2	0.76	1.71	-1.13
YOR080W	DIA2	-3.81	-2.08	2.43
YOR165W	SEY1	-1.07	-0.5	0.55
YOR184W	SER1	-3.01	-1.3	1.79
YOR216C	RUD3	-0.68	-0.36	-0.08
YOR311C	DGK1	-2.17	-2.07	2.82
YPL017C	IRC15	-1.68	-0.21	1.58
YPL065W	VPS28	-0.43	-1.17	0.96
YPL106C	SSE1	-7.63	-3.71	6.22
YPL161C	BEM4	-1.21	1.88	-0.83
YPL205C	YPL205C	-3.49	-2.32	2.36
YPR045C	THP3	2.97	5.29	-3.43
YPR069C	SPE3	-2.41	-2.16	2.56
YPR164W	MMS1	-10.6	-5.61	8.49
CONTROL	CONTROL	-3.1	-2.91	3.82
YAL002W	VPS8	-0.54	-1.4	1.16
YAL004W	YAL004W	-1.28	-0.98	0.79
YAL005C	SSA1	0.59	1.23	-0.97
YAL007C	ERP2	0.42	0.04	-0.21
YAL008W	FUN14	-0.04	0.09	-0.05
YAL009W	SPO7	-0.3	-0.23	0.13
YAL010C	MDM10	0.06	-0.29	0.4
YAL011W	SWC3	-0.2	0.73	-0.77
YAL012W	CYS3	-0.43	1.64	-0.13
YAL013W	DEP1	0.33	0.33	-0.37
YAL014C	SYN8	0.4	0.16	-0.21
YAL015C	NTG1	0.03	-0.23	0.1
YAL016C-B	YAL016C-B	0.74	0.71	-0.43
YAL017W	PSK1	0.38	-0.41	-0.49
YAL018C	LDS1	0.42	0.73	-0.32
YAL019W	FUN30	0.47	-0.48	0.03
YAL020C	ATS1	0.8	0.62	-0.81
YAL021C	CCR4	-4.44	-2.12	3.33
YAL021C	CCR4	-0.08	0.27	0.12
YAL022C	FUN26	0.2	0.8	-0.39
YAL023C	PMT2	-1.89	-0.57	0.96
YAL026C	DRS2	-2.27	-1.99	2.08
YAL027W	SAW1	0.21	-0.27	0.16
YAL028W	FRT2	-0.17	-0.11	0.13
YAL029C	MYO4	-0.37	1.16	-0.45
YAL030W	SNC1	0.34	0.31	-0.26
YAL031C	GIP4	0.32	-0.17	-0.16
YAL034C	FUN19	0.45	0.32	-0.62
YAL035W	FUN12	0.74	0.57	-0.68
YAL036C	RBG1	0.6	0.86	-0.45
YAL037C-A	YAL037C-A	-0.33	-0.38	0.67
YAL037W	YAL037W	0.27	0.53	-0.31
YAL039C	CYC3	-0.22	-0.06	0.31
YAL040C	CLN3	-0.74	-0.71	0.75
YAL042W	ERV46	-0.14	-0.71	0.5
YAL044W-A	YAL044W-A	0.09	0.03	0.28
YAL045C	YAL045C	-0.86	-0.63	0.73
YAL046C	AIM1	-0.22	-0.19	0.04
YAL048C	GEM1	-0.18	0.91	-0.05
YAL049C	AIM2	-1.08	-1.13	0.95
YAL049C	AIM2	0.17	-0.05	-0.12
YAL051W	OAF1	0.16	-0.34	0.17
YAL053W	FLC2	-0.05	-0.11	0.29
YAL054C	ACS1	-0.24	-0.48	0.67
YAL055W	PEX22	-0.25	-0.23	-0.03
YAL056W	GPB2	-1.1	-1.03	1.45
YAL059W	ECM1	0.19	0.05	-0.13
YAL060W	BDH1	-0.05	0.01	-0.17
YAL061W	BDH2	-0.45	-0.81	0.59
YAL062W	GDH3	-0.54	-0.7	0.56
YAL064C-A	TDA8	0.82	0.76	-0.91
YAL065C	YAL065C	0.04	-0.31	-0.01
YAL066W	YAL066W	0.42	-0.03	-0.01
YAL067C	SEO1	-0.06	-0.25	0.17
YAL067W-A	YAL067W-A	-0.39	-0.48	0.27
YAL068C	PAU8	0.36	0.08	-0.15
YAR002C-A	ERP1	0	0.34	-0.65
YAR002W	NUP60	-0.99	-0.28	1.37
YAR003W	SWD1	-0.16	-0.45	0.34
YAR014C	BUD14	-1.81	-1.48	1.68
YAR015W	ADE1	-0.09	0.01	0.32
YAR018C	KIN3	-1.49	-0.5	0.59
YAR020C	PAU7	0.45	0.81	-0.39
YAR023C	YAR023C	-0.21	-0.01	0.13
YAR027W	UIP3	-0.45	-0.32	0.34
YAR028W	YAR028W	-0.15	-0.2	0.09
YAR029W	YAR029W	0.55	0.33	-0.58
YAR030C	YAR030C	0.57	1.19	-0.8
YAR031W	PRM9	0.8	1.01	-0.63
YAR035C-A	YAR035C-A	-0.37	-0.36	0.16
YAR035W	YAT1	0.62	1.53	-1.02
YAR042W	SWH1	0.41	0.1	-0.36
YAR043C	YAR043C	0.08	0.38	-0.42
YAR044W	YAR044W	0.44	0.55	-0.63
YAR047C	YAR047C	-0.17	-0.23	0.34
YAR050W	FLO1	-0.79	-0.57	0.17
YBL001C	ECM15	-0.02	0.49	-0.19
YBL002W	HTB2	0.24	0.14	-0.07
YBL003C	HTA2	-1.04	-1.24	1.05
YBL005W	PDR3	-0.33	-0.74	0.74
YBL006C	LDB7	-2.92	-1.76	2.23
YBL007C	SLA1	-2.56	-1.03	2.14
YBL008W	HIR1	-0.71	-0.89	0.75
YBL008W-A	YBL008W-A	-0.45	0.14	-0.06
YBL009W	ALK2	-0.16	-0.01	-0.17
YBL010C	YBL010C	-0.95	-0.47	0.28
YBL011W	SCT1	-0.39	-0.35	0.39
YBL012C	YBL012C	-0.93	-1.51	1.24
YBL013W	FMT1	0.3	0.14	-0.27
YBL015W	ACH1	-0.26	0.08	-0.39
YBL017C	PEP1	-0.54	-1.13	0.85
YBL019W	APN2	-0.23	-0.18	0.04
YBL021C	HAP3	0.89	1.53	-1.03
YBL022C	PIM1	1.1	1.36	-1.55
YBL024W	NCL1	-0.44	-1.06	0.58
YBL027W	RPL19B	0.24	1.34	-0.39
YBL028C	YBL028C	-0.25	-0.47	0.17
YBL029C-A	YBL029C-A	0.16	0.37	-0.07
YBL029W	YBL029W	-0.4	-0.68	0.52
YBL031W	SHE1	-0.3	-0.35	-0.11
YBL032W	HEK2	0.02	0.12	-0.05
YBL036C	YBL036C	0.27	-0.06	-0.04
YBL037W	APL3	-0.23	-0.24	0.15
YBL038W	MRPL16	1.15	0.92	-1.2
YBL039C	URA7	-0.71	-0.09	0.29
YBL042C	FUI1	-0.46	-0.4	0.49
YBL043W	ECM13	-0.02	0.45	-0.26
YBL044W	YBL044W	-0.08	-0.27	0.04
YBL045C	COR1	-0.01	-0.29	0.13
YBL046W	PSY4	-0.36	-0.34	0.46
YBL047C	EDE1	-2.29	-2.02	1.76
YBL048W	RRT1	-0.26	-0.27	0.11
YBL049W	MOH1	-0.28	-0.4	0.38
YBL051C	PIN4	1.67	1.07	-0.64
YBL052C	SAS3	0.09	0.01	0.18
YBL053W	YBL053W	0.22	-0.4	0.55
YBL054W	TOD6	0.17	-0.41	0.26
YBL055C	YBL055C	0.35	-0.05	-0.16
YBL056W	PTC3	-0.12	-0.34	0.31
YBL057C	PTH2	0.58	0.05	-0.43
YBL059W	YBL059W	-0.52	-0.29	0.44
YBL060W	YEL1	-0.18	-0.12	0.05
YBL061C	SKT5	-1.28	-0.87	1
YBL062W	YBL062W	-0.8	-0.9	0.9
YBL063W	KIP1	0.78	0.26	-0.4
YBL064C	PRX1	0.23	0.19	0.17
YBL065W	YBL065W	0.21	0.07	-0.22
YBL066C	SEF1	0.31	0.24	-0.31
YBL067C	UBP13	-0.02	0.01	-0.12
YBL068W	PRS4	-0.09	-0.1	0.26
YBL069W	AST1	0.14	-0.13	-0.05
YBL070C	YBL070C	-0.17	-0.22	0.26
YBL071C	YBL071C	0.76	0.44	-0.35
YBL071C-B	YBL071C-B	-1.01	-0.97	1.3
YBL072C	RPS8A	-2.44	-1.98	1.84
YBL075C	SSA3	0.25	0.14	-0.35
YBL078C	ATG8	0.15	0.02	-0.18
YBL079W	NUP170	-1.14	-1.1	1.57
YBL080C	PET112	0.63	0.35	-0.21
YBL081W	YBL081W	-0.08	-0.26	0.42
YBL082C	ALG3	-0.65	-0.26	0.47
YBL083C	YBL083C	-0.52	0.18	0.14
YBL085W	BOI1	0.49	0.29	-0.44
YBL086C	YBL086C	0.67	0.46	-0.3
YBL087C	RPL23A	1.5	2.45	-1.9
YBL088C	TEL1	-0.06	-0.01	-0.03
YBL089W	AVT5	0.69	0.19	-0.39
YBL090W	MRP21	2.78	3.82	-2.67
YBL091C	MAP2	0.27	0.04	-0.58
YBL091C-A	SCS22	-0.11	-0.41	0.36
YBL091C-A	SCS22	0.93	0.89	-1.11
YBL094C	YBL094C	-0.06	-0.05	0.31
YBL095W	MRX3	-1.27	-1.12	0.57
YBL096C	YBL096C	-1.28	-1.3	1.11
YBL098W	B4	-2.09	-1.86	2.58
YBL099W	ATP1	0.65	0.62	-0.77
YBL100C	YBL100C	-4.42	-3.1	3.71
YBL101C	ECM21	0.17	-0.05	0.48
YBL102W	SFT2	-0.56	-0.82	1.04
YBL103C	RTG3	0.39	1.33	0
YBL104C	SEA4	-0.68	-1.26	0.59
YBL104C	SEA4	-0.13	-0.82	0.65
YBL106C	SRO77	0.53	0.49	-0.17
YBL107C	MIX23	-0.01	-0.47	0.08
YBR001C	NTH2	-0.88	-0.42	0.41
YBR005W	RCR1	0.9	0.63	-0.1
YBR006W	UGA2	-0.34	-0.59	0.43
YBR007C	DSF2	-0.3	-0.96	0.29
YBR008C	FLR1	0.71	-0.17	-0.16
YBR010W	HHT1	-0.62	-0.7	1.02
YBR012C	YBR012C	0.24	-0.08	0.09
YBR013C	YBR013C	-0.54	-0.38	0.28
YBR014C	GRX7	-0.15	0.07	-0.34
YBR015C	MNN2	-1.97	-1.27	1.86
YBR016W	YBR016W	0.26	0.28	-0.03
YBR018C	GAL7	-0.18	-0.32	0.46
YBR019C	GAL10	-0.73	-0.44	0.69
YBR020W	GAL1	-0.21	-0.74	0.18
YBR020W	GAL1	-0.09	0.02	0.05
YBR021W	FUR4	-0.7	-0.6	0.8
YBR022W	POA1	-0.11	0	0.23
YBR023C	CHS3	-2.52	-1.52	1.87
YBR024W	SCO2	-0.19	-0.05	-0.03
YBR025C	OLA1	0.56	0.56	-0.9
YBR026C	ETR1	0.26	0.31	-0.1
YBR027C	YBR027C	0.25	0.75	-0.58
YBR028C	YPK3	0	-0.38	0.37
YBR030W	RKM3	0.14	-0.26	0.14
YBR031W	RPL4A	2.2	1.94	-1.71
YBR032W	YBR032W	-0.08	-0.18	-0.19
YBR033W	EDS1	-1.73	-0.93	1.23
YBR034C	HMT1	-0.08	0.89	-0.39
YBR035C	PDX3	-0.39	-0.44	0.21
YBR036C	CSG2	-0.09	-0.04	0.19
YBR037C	SCO1	0.58	0.38	-0.53
YBR040W	FIG1	0.11	-0.28	0.06
YBR041W	FAT1	-0.88	-0.11	0.47
YBR042C	CST26	-0.29	0.04	0.32
YBR043C	QDR3	0.62	0.67	-0.76
YBR044C	TCM62	-1.05	-0.84	1.12
YBR045C	GIP1	0.06	0.19	0.01
YBR046C	ZTA1	-0.23	-0.29	0.5
YBR047W	FMP23	0.31	-0.04	0.14
YBR048W	RPS11B	-3.29	-2.36	2.42
YBR050C	REG2	-0.13	-0.34	0.19
YBR051W	YBR051W	-0.18	0.22	0.14
YBR052C	RFS1	-0.62	-0.13	0.35
YBR053C	YBR053C	-0.87	-1.13	1.04
YBR054W	YRO2	-1.02	-0.73	0.99
YBR056W	YBR056W	-1.16	-1.32	2.04
YBR056W-A	YBR056W-A	0.17	0.21	-0.19
YBR057C	MUM2	0.3	-0.11	0.09
YBR058C	UBP14	-0.5	-0.87	1.03
YBR059C	AKL1	-1.39	-0.97	0.95
YBR061C	TRM7	0.33	-0.18	-0.43
YBR062C	YBR062C	-0.64	-0.92	1.12
YBR062C	YBR062C	-0.48	-0.46	0.08
YBR063C	YBR063C	-0.61	-0.35	0.21
YBR064W	YBR064W	-0.39	0.1	0.51
YBR065C	ECM2	-0.83	-0.97	0.64
YBR066C	NRG2	-0.58	-0.28	0.36
YBR067C	TIP1	4.29	4.88	-3.18
YBR068C	BAP2	-0.39	-0.57	0.71
YBR071W	YBR071W	-1.05	-0.75	1.66
YBR072C-A	YBR072C-A	0.88	1.48	-0.62
YBR072W	HSP26	-1.16	-0.8	1.14
YBR073W	RDH54	0.14	-0.22	0.25
YBR074W	PFF1	0	-0.88	0.58
YBR074W	PFF1	-0.86	-0.83	1.13
YBR076W	ECM8	0.04	-0.21	0.09
YBR078W	ECM33	-3.5	-2.75	2.37
YBR081C	SPT7	-0.55	-0.36	0.53
YBR082C	UBC4	-0.47	-0.69	0.48
YBR083W	TEC1	0	-0.5	0.29
YBR084C-A	RPL19A	-0.2	0.29	0.24
YBR084W	MIS1	-0.19	-0.25	0.24
YBR085C-A	YBR085C-A	0.37	0.4	-0.46
YBR090C	YBR090C	0.59	0.48	-0.22
YBR092C	PHO3	-0.86	-0.97	1.1
YBR093C	PHO5	-0.63	-0.4	0.36
YBR095C	RXT2	-0.65	-0.69	0.59
YBR098W	MMS4	-0.82	-1.17	1.57
YBR098W	MMS4	-0.64	-0.8	0.6
YBR099C	YBR099C	0	-0.15	-0.14
YBR100W	YBR100W	-0.23	-0.97	0.64
YBR100W	YBR100W	0.25	0.97	-0.5
YBR104W	YMC2	-0.09	-0.18	0.25
YBR105C	VID24	-0.5	-0.57	0.43
YBR105C	VID24	0.37	-0.01	-0.33
YBR107C	IML3	-0.64	-0.39	0.6
YBR108W	AIM3	-1.77	-1.71	1.93
YBR111C	YSA1	-0.18	-0.82	0.16
YBR111W-A	SUS1	-4.1	-3	3.74
YBR113W	YBR113W	0.04	0.55	-0.38
YBR114W	RAD16	0.71	0	-0.68
YBR116C	YBR116C	-0.43	-0.44	0.48
YBR119W	MUD1	-0.73	-0.22	1.25
YBR120C	CBP6	-0.51	-0.19	-0.09
YBR121C	GRS1	0.01	-0.07	-0.26
YBR122C	MRPL36	-0.07	-0.45	0.33
YBR122C	MRPL36	-0.13	-0.03	-0.21
YBR125C	PTC4	0.56	1.1	-1.05
YBR126C	TPS1	-1.6	-1.26	2.19
YBR128C	ATG14	0.79	0.6	-0.87
YBR129C	OPY1	-0.78	-0.68	0.88
YBR130C	SHE3	-0.12	0.84	-0.34
YBR131W	CCZ1	-0.77	-1.25	1.12
YBR132C	AGP2	-0.37	0.07	0.03
YBR133C	HSL7	-6.87	-2.72	4.33
YBR133C	HSL7	-0.79	-1.19	1.6
YBR134W	YBR134W	0.72	0.51	-1.02
YBR137W	YBR137W	-0.57	-0.36	1.57
YBR138C	YBR138C	0.29	0.88	-0.71
YBR139W	YBR139W	-0.08	-0.1	-0.3
YBR141C	BMT2	-0.01	0.55	-0.18
YBR144C	YBR144C	0.05	-0.34	0.02
YBR145W	ADH5	-0.21	-0.16	0.3
YBR146W	MRPS9	-0.73	0.12	0.63
YBR147W	RTC2	-0.84	-0.26	0.46
YBR148W	YSW1	-1.88	-0.96	1.14
YBR149W	ARA1	-0.31	0	0.38
YBR151W	APD1	0.5	0.5	-0.2
YBR156C	SLI15	-0.18	0.07	-0.97
YBR157C	ICS2	0.2	-0.01	0.18
YBR157C	ICS2	0.3	0.32	0.03
YBR158W	AMN1	-0.02	-0.43	0.39
YBR159W	IFA38	-0.02	-0.36	-0.04
YBR161W	CSH1	0.6	0.6	-0.09
YBR162C	TOS1	-2.82	-1.43	1.54
YBR162W-A	YSY6	0.18	-0.21	0.67
YBR164C	ARL1	-0.9	-0.78	0.6
YBR165W	UBS1	-0.02	0.26	0.19
YBR166C	TYR1	0.3	-0.55	-0.02
YBR168W	PEX32	0.76	0.27	-0.37
YBR169C	SSE2	-0.51	-0.36	0.26
YBR170C	NPL4	0.33	0.45	-0.97
YBR171W	SEC66	-5.31	-1.03	0.69
YBR172C	SMY2	0.04	0.61	-0.38
YBR173C	UMP1	-1.66	-0.31	0.92
YBR174C	YBR174C	-1.65	-1.67	2.28
YBR175W	SWD3	-2.2	-1.7	1.9
YBR176W	ECM31	-0.11	0.66	-0.33
YBR177C	EHT1	-0.57	-0.39	0.66
YBR178W	YBR178W	0.05	-0.54	1.12
YBR180W	DTR1	-0.38	-0.51	0.43
YBR181C	RPS6B	-1.56	-0.46	0.73
YBR182C	SMP1	-0.76	-0.69	0.78
YBR182C-A	YBR182C-A	0.9	0.67	-1.07
YBR183W	YPC1	-1	-1.17	1.32
YBR184W	YBR184W	-0.98	-0.08	0.33
YBR185C	MBA1	-0.85	-1.57	1.54
YBR186W	PCH2	-0.45	-0.47	0.49
YBR187W	GDT1	-0.75	-0.56	0.94
YBR188C	NTC20	-0.29	-0.05	0.1
YBR189W	RPS9B	-3.27	-2.27	3.06
YBR191W	RPL21A	2.56	5.51	-3.82
YBR194W	AIM4	-0.66	-0.51	1.02
YBR195C	MSI1	-0.58	-1.24	1.63
YBR196C-A	YBR196C-A	-0.27	0.19	0.23
YBR196C-B	YBR196C-B	-0.16	-0.62	0.55
YBR197C	YBR197C	-0.26	-0.5	0.85
YBR199W	KTR4	0.28	-0.16	0.62
YBR200W	BEM1	0.5	1.06	-0.12
YBR200W-A	YBR200W-A	-0.63	-0.77	0.59
YBR201W	DER1	0.34	0.25	-0.31
YBR201W	DER1	0.55	1.16	-1.2
YBR203W	COS111	0.38	-0.51	0.45
YBR204C	LDH1	-0.63	-0.93	0.71
YBR205W	KTR3	-0.15	-0.04	-0.29
YBR206W	YBR206W	-0.32	0.21	0.07
YBR207W	FTH1	-0.47	0.08	0.1
YBR208C	DUR1_2	-0.34	-0.49	0.12
YBR209W	YBR209W	0.08	0.44	-0.22
YBR210W	ERV15	-1.4	-1.24	1.23
YBR212W	NGR1	0.21	0.7	-0.37
YBR213W	MET8	-0.55	-0.24	0.3
YBR214W	SDS24	-0.24	0.72	-0.08
YBR215W	HPC2	-1.66	-1.27	1.9
YBR216C	YBP1	-0.47	0.02	0.1
YBR217W	ATG12	0.18	0.03	0.03
YBR218C	PYC2	-1.2	-0.83	0.71
YBR219C	YBR219C	-0.14	-0.2	0.39
YBR220C	YBR220C	0.2	0	0.11
YBR221W-A	YBR221W-A	-0.17	0.19	0.43
YBR222C	PCS60	-0.11	0.14	-0.22
YBR223C	TDP1	-0.29	0.22	0.09
YBR224W	YBR224W	-0.26	0.09	-0.18
YBR225W	YBR225W	-0.51	-0.37	0.21
YBR226C	YBR226C	0.38	-0.01	-0.2
YBR227C	MCX1	0.08	-0.01	-0.11
YBR228W	SLX1	0.34	0.06	-0.33
YBR229C	ROT2	-1.55	-0.42	1.2
YBR230C	OM14	-1.8	-1.52	1.56
YBR230W-A	YBR230W-A	-0.16	0.28	0.5
YBR231C	SWC5	-2.02	-1.66	1.5
YBR232C	YBR232C	-0.19	-0.28	0.47
YBR235W	VHC1	-0.27	-0.04	-0.05
YBR238C	YBR238C	-0.76	-0.27	0.11
YBR239C	ERT1	0.24	0.46	-0.39
YBR240C	THI2	0.99	0.67	-0.75
YBR241C	YBR241C	0.41	-0.19	-0.37
YBR244W	GPX2	-0.54	0.06	0.22
YBR245C	ISW1	-1.55	-0.9	0.96
YBR246W	RRT2	-2.15	-1.34	1.39
YBR249C	ARO4	-1.56	-1.21	1.46
YBR250W	SPO23	0.56	0.46	-0.31
YBR255W	MTC4	2.28	1.76	-1.89
YBR258C	SHG1	0.62	0.53	-0.72
YBR260C	RGD1	-0.17	-0.04	0.05
YBR261C	TAE1	0.03	-0.18	-0.16
YBR262C	MIC12	0.53	0.11	-0.48
YBR263W	SHM1	0.75	0.56	-0.42
YBR264C	YPT10	0.96	0.98	-0.96
YBR266C	SLM6	4.04	4.6	-3.67
YBR267W	REI1	2.17	2.96	-2.31
YBR268W	MRPL37	3.7	4.21	-2.88
YBR269C	SDH8	-0.36	-0.09	0.16
YBR270C	BIT2	-0.29	-0.48	-0.03
YBR271W	EFM2	0.31	0.22	-0.23
YBR272C	HSM3	-0.76	-1.09	0.53
YBR273C	UBX7	1.52	1.27	-1.43
YBR274W	CHK1	0.19	-0.34	0.02
YBR274W	CHK1	0.23	0.26	-0.09
YBR275C	RIF1	0.33	0.42	-0.49
YBR276C	PPS1	0.4	-0.22	-0.17
YBR277C	YBR277C	-0.94	-0.6	0.98
YBR278W	DPB3	-2.56	-2.01	2.83
YBR280C	SAF1	0	-0.63	0.36
YBR281C	DUG2	-0.64	-1.1	0.83
YBR282W	MRPL27	-5.16	-3.16	4.88
YBR285W	YBR285W	0.29	0	-0.08
YBR286W	APE3	-0.61	-0.75	0.67
YBR287W	YBR287W	0.46	0.24	-0.32
YBR288C	APM3	-1.24	-1	1.54
YBR290W	BSD2	-0.14	-0.51	0.48
YBR292C	YBR292C	0.85	1.15	-0.83
YBR294W	SUL1	-0.11	0.16	0.12
YBR295W	PCA1	-1.27	-1.27	1.53
YBR296C	PHO89	0.66	-0.24	0.46
YBR296C-A	YBR296C-A	-0.62	-0.09	0.23
YBR297W	MAL33	-0.39	-0.97	0.59
YBR299W	MAL32	1.07	1.66	-0.71
YBR301W	PAU24	-0.22	0.36	0.36
YCL001W	RER1	-1.89	-1.46	2.27
YCL001W-B	YCL001W-B	-0.46	-0.38	0.81
YCL002C	YCL002C	0.26	0.43	-0.3
YCL002C	YCL002C	0.35	0.6	-0.62
YCL005W	LDB16	-5.66	-4.23	5.75
YCL005W-A	VMA9	-0.25	-0.24	0.18
YCL006C	YCL006C	-0.6	-0.99	0.89
YCL006C	YCL006C	-0.75	-0.57	0.83
YCL008C	STP22	0.35	-0.6	0.54
YCL009C	ILV6	0.19	-0.43	-0.29
YCL010C	SGF29	-0.61	-1.18	0.62
YCL011C	GBP2	0.62	0.56	-1.12
YCL013W	YCL013W	0.24	-0.12	0.22
YCL014W	BUD3	0.12	-0.01	0.38
YCL016C	DCC1	-0.4	-0.26	0.45
YCL021W-A	YCL021W-A	-0.07	-0.37	0.5
YCL022C	YCL022C	-0.47	-0.9	0.35
YCL023C	YCL023C	0.07	-0.31	0.37
YCL023C	YCL023C	0.36	0.19	-0.29
YCL024W	KCC4	0.15	0.01	-0.21
YCL025C	AGP1	0.05	-0.05	-0.7
YCL026C	YCL026C	-1.71	-0.69	1.23
YCL026C-A	FRM2	0.1	0.09	0.46
YCL026C-B	HBN1	-0.41	-0.01	0.22
YCL027W	FUS1	-0.07	0.25	0.02
YCL028W	RNQ1	-0.15	-0.55	0.31
YCL033C	MXR2	0.02	0.01	-0.13
YCL034W	LSB5	0.11	0.05	0.01
YCL035C	GRX1	0.88	1.07	-0.84
YCL036W	GFD2	0.08	-0.65	0.67
YCL037C	SRO9	0.43	0.55	-1.09
YCL038C	ATG22	-0.27	-0.28	0.5
YCL038C	ATG22	-0.28	-0.13	0.2
YCL039W	GID7	0.23	0.19	0.39
YCL040W	GLK1	0.49	0.73	-0.51
YCL042W	YCL042W	0.52	0.44	-0.42
YCL044C	MGR1	0.11	0.53	-0.38
YCL045C	EMC1	-0.64	-0.31	0.57
YCL046W	YCL046W	-0.76	-1	0.87
YCL047C	POF1	0.03	-0.16	-0.15
YCL048W	SPS22	0.27	-0.43	0.09
YCL049C	YCL049C	0.13	0.02	-0.17
YCL050C	APA1	0.14	-0.09	-0.02
YCL051W	LRE1	0.52	0.98	-0.91
YCL055W	KAR4	0.92	0.16	-0.74
YCL056C	PEX34	0.06	0.12	-0.16
YCL057C-A	MIC10	-0.14	-0.31	-0.06
YCL057W	PRD1	-0.14	-0.16	0.23
YCL058C	FYV5	0.2	0.2	-0.36
YCL061C	MRC1	-4.42	-3.15	3.99
YCL061C	MRC1	0.08	-0.51	-0.05
YCL062W	YCL062W	0.86	1.93	-1.23
YCL063W	VAC17	0.03	0.13	-0.03
YCL064C	CHA1	-0.2	-0.58	0.57
YCL069W	VBA3	0.42	0.6	-0.55
YCL074W	YCL074W	-0.38	-0.68	0.52
YCL075W	YCL075W	-0.17	0.07	0.28
YCL076W	YCL076W	-0.68	-0.41	0.42
YCR001W	YCR001W	0.36	0.51	-0.45
YCR002C	CDC10	-5.37	-3.9	5.52
YCR004C	YCP4	-0.53	-0.17	0.77
YCR005C	CIT2	-0.06	0.5	-0.25
YCR006C	YCR006C	-0.2	0.1	0.24
YCR007C	YCR007C	-0.37	-0.55	0.96
YCR008W	SAT4	0.43	0.59	-0.42
YCR009C	RVS161	-0.32	-0.47	0.25
YCR010C	ADY2	-0.16	-0.57	0.55
YCR011C	ADP1	-0.25	-0.35	0.47
YCR014C	POL4	0.14	-0.91	0.76
YCR015C	CTO1	-0.06	-0.23	0.25
YCR016W	YCR016W	0.39	0.21	0.12
YCR019W	MAK32	0.19	0.13	-0.45
YCR020C	PET18	0.32	1.35	-0.51
YCR020C-A	MAK31	-0.11	-0.14	0.27
YCR020W-B	HTL1	1.95	1.4	-1.54
YCR021C	HSP30	-0.5	-0.63	0.65
YCR022C	YCR022C	-0.08	-0.23	0.38
YCR023C	YCR023C	0.23	0.36	-0.29
YCR024C	SLM5	-0.3	-0.52	0.49
YCR025C	YCR025C	-0.97	-0.51	0.7
YCR027C	RHB1	-1.39	-1.46	1.49
YCR028C-A	RIM1	1.63	1.72	-1.24
YCR030C	SYP1	-0.19	-0.28	0.24
YCR031C	RPS14A	-1.22	-1.34	1.28
YCR032W	BPH1	0.31	0.34	-0.02
YCR033W	SNT1	0.35	0.19	-0.46
YCR036W	RBK1	0.15	0.09	0
YCR037C	PHO87	0.44	0.47	-0.54
YCR043C	YCR043C	-3.09	-1.66	2.57
YCR045C	RRT12	-1.21	-0.48	1.33
YCR046C	IMG1	1.66	1.42	-1.73
YCR047C	BUD23	-0.77	-0.11	0.58
YCR048W	ARE1	-0.5	-0.41	0.88
YCR049C	YCR049C	0.28	-0.03	-0.2
YCR050C	YCR050C	-0.44	-0.55	0.39
YCR051W	YCR051W	0.78	0.83	-0.66
YCR059C	YIH1	0.19	0.21	-0.23
YCR060W	TAH1	-0.73	-0.48	1.31
YCR061W	YCR061W	0.18	0.24	-0.01
YCR061W	YCR061W	0.18	0.42	-0.21
YCR062W	YCR062W	-0.45	-0.52	0.48
YCR065W	HCM1	0.29	0.88	-0.38
YCR066W	RAD18	-0.72	-0.65	0.88
YCR067C	SED4	-0.65	-0.58	0.55
YCR068W	ATG15	-0.47	-0.19	0.17
YCR069W	CPR4	-0.82	-0.52	1.29
YCR071C	IMG2	0.43	0.55	-0.06
YCR073C	SSK22	0.16	0.04	0.02
YCR075C	ERS1	0.72	0.29	-0.62
YCR075W-A	YCR075W-A	-0.59	0.5	-0.18
YCR076C	FUB1	-1.21	-1.33	1.33
YCR077C	PAT1	-0.4	-0.61	0.17
YCR079W	PTC6	-0.98	-0.83	0.42
YCR081W	SRB8	-0.86	-2.04	2.7
YCR082W	AHC2	-0.59	-0.35	0.34
YCR083W	TRX3	1.18	1.33	-1.04
YCR085W	YCR085W	-0.65	-0.48	0.55
YCR086W	CSM1	-0.93	-0.52	0.34
YCR087C-A	YCR087C-A	0.14	-0.38	0.04
YCR087W	YCR087W	-0.75	-0.89	0.83
YCR088W	ABP1	-0.32	0.06	0.5
YCR089W	FIG2	-0.09	-0.02	0.15
YCR090C	YCR090C	-0.37	-0.46	0.24
YCR091W	KIN82	-0.55	-0.62	0.87
YCR092C	MSH3	-1.15	-1.21	1.13
YCR094W	CDC50	-2.37	-1.88	2.41
YCR095C	OCA4	-0.58	-0.16	-0.18
YCR095W-A	YCR095W-A	-3.26	-2.02	2.5
YCR098C	GIT1	-0.56	-0.62	0.41
YCR099C	YCR099C	-0.2	-0.36	0.54
YCR100C	YCR100C	-0.97	-0.93	0.64
YCR101C	YCR101C	-0.49	-0.95	1.09
YCR102C	YCR102C	-0.48	-0.52	0.29
YCR102W-A	YCR102W-A	-0.27	-0.2	-0.33
YCR105W	ADH7	-0.15	-0.26	-0.12
YCR106W	RDS1	-0.51	0.15	0.07
YCR107W	AAD3	-0.75	-0.9	1.22
YDL001W	RMD1	-0.4	-0.44	0.47
YDL002C	NHP10	0.7	-0.34	-0.29
YDL009C	YDL009C	-0.92	-0.23	0.19
YDL010W	GRX6	-0.81	-0.95	0.72
YDL011C	YDL011C	-0.87	-1.01	0.57
YDL012C	YDL012C	-0.55	-0.32	0.51
YDL018C	ERP3	-0.83	-0.34	0.58
YDL019C	OSH2	-1.03	-0.7	0.79
YDL020C	RPN4	0.45	0.38	0.05
YDL021W	GPM2	-0.89	-0.79	0.63
YDL022W	GPD1	-1.43	-1.88	1.52
YDL023C	YDL023C	-0.04	-0.76	0.12
YDL024C	DIA3	-0.64	-1.03	1.24
YDL025C	RTK1	-1.64	-1.66	1.88
YDL026W	YDL026W	-0.61	0.17	-0.04
YDL026W	YDL026W	0.33	0.46	-0.43
YDL027C	MRX9	-0.63	-0.84	0.57
YDL032W	YDL032W	-1.35	-0.64	0.64
YDL033C	SLM3	-1.34	-1.89	2.17
YDL034W	YDL034W	-0.91	-1.09	1.15
YDL035C	GPR1	-0.83	-0.6	0.76
YDL036C	PUS9	-0.16	0.06	0.22
YDL036C	PUS9	0.44	0.75	-0.24
YDL037C	BSC1	-0.55	-0.21	0.48
YDL038C	YDL038C	0	-0.04	-0.07
YDL039C	PRM7	-0.92	-0.53	0.74
YDL040C	T1	-0.01	-0.55	0.64
YDL044C	MTF2	2.16	3.36	-2.4
YDL045W-A	MRP10	0.01	-0.3	-0.19
YDL046W	NPC2	-0.79	-0.96	1.07
YDL048C	STP4	-0.84	-0.52	0.95
YDL049C	KNH1	-1.63	-1.27	1.62
YDL050C	YDL050C	0.71	0.2	-0.77
YDL051W	LHP1	-0.89	-0.78	0.93
YDL052C	SLC1	-1.87	-1.93	1.3
YDL053C	PBP4	-0.68	-0.73	0.67
YDL054C	MCH1	-0.85	-0.51	0.32
YDL056W	MBP1	-1.88	-1.73	2.15
YDL057W	YDL057W	0.02	0.04	-0.13
YDL061C	RPS29B	-4.33	-2.82	3.41
YDL062W	YDL062W	1.27	1.19	-1.53
YDL063C	SYO1	2.37	3.32	-2.92
YDL065C	PEX19	-1	-0.77	0.7
YDL066W	IDP1	-0.5	-0.73	0.8
YDL067C	COX9	0.6	1.32	-1.26
YDL068W	YDL068W	0.21	0.43	0.22
YDL069C	CBS1	0.76	-0.08	-0.37
YDL069C	CBS1	2.24	2.75	-2.92
YDL070W	BDF2	-0.14	0.67	0.12
YDL071C	YDL071C	-0.7	-0.73	0.63
YDL072C	YET3	0.15	0.12	-0.08
YDL076C	RXT3	-0.99	-1.23	1.23
YDL077C	VAM6	-1.27	-1.77	1.55
YDL077C	VAM6	-0.58	-0.62	0.49
YDL078C	MDH3	-0.31	-1.48	1.6
YDL079C	MRK1	-0.11	-0.25	0.98
YDL080C	THI3	-1.89	-1.43	1.82
YDL081C	RPP1A	0.27	0.95	-0.51
YDL082W	RPL13A	3.34	3.86	-3.04
YDL083C	RPS16B	-2.92	-1.87	1.85
YDL085C-A	YDL085C-A	1.15	1.49	-1.02
YDL085W	NDE2	-0.59	-0.54	0.44
YDL086W	YDL086W	-0.06	-0.97	1.06
YDL088C	ASM4	0.39	0.13	-0.03
YDL089W	NUR1	-0.81	-0.56	1.06
YDL091C	UBX3	0.46	0.27	-0.2
YDL093W	PMT5	0.31	0.14	0.19
YDL094C	YDL094C	-0.75	-0.43	0.32
YDL095W	PMT1	-1.55	-1.32	1.39
YDL096C	OPI6	-0.7	-1.42	1.48
YDL099W	BUG1	-1.37	-0.28	1.39
YDL100C	GET3	-1.46	-1.17	1.32
YDL101C	DUN1	-2.24	-2.26	2.74
YDL104C	QRI7	-1.32	-1.42	1.82
YDL106C	PHO2	-0.38	0.3	0.11
YDL107W	MSS2	0.63	0.41	-0.5
YDL109C	YDL109C	-1.16	-0.25	1.17
YDL110C	TMA17	0.1	0.39	-0.06
YDL112W	TRM3	-0.96	-0.28	0.97
YDL113C	ATG20	0.19	0.37	-0.43
YDL114W	YDL114W	-1.24	-1.21	0.58
YDL115C	IWR1	2.62	5.14	-3.01
YDL118W	YDL118W	0.25	0.64	-0.04
YDL119C	YDL119C	1.27	1.33	-0.8
YDL121C	YDL121C	-1.22	-1.36	2.15
YDL122W	UBP1	-0.9	0.24	0.49
YDL123W	S4	-0.72	-0.07	0.37
YDL124W	YDL124W	-1.52	-1.29	1.2
YDL125C	HNT1	-0.04	-0.94	-0.02
YDL127W	PCL2	-1.29	-0.81	0.94
YDL128W	VCX1	-1.06	-1.2	0.99
YDL129W	YDL129W	-0.38	0.12	0.22
YDL130W	RPP1B	1.18	1.86	-0.89
YDL130W-A	STF1	0.56	-0.19	0.24
YDL131W	LYS21	-1.01	-0.49	1.02
YDL133C-A	RPL41B	0.43	0.45	-0.13
YDL133W	SRF1	-1	-1.29	1.47
YDL134C	PPH21	-1.52	-0.8	1.98
YDL136W	RPL35B	0.66	1.81	-0.88
YDL137W	ARF2	-0.33	-1.02	0.7
YDL138W	RGT2	-0.37	-0.1	0.14
YDL142C	CRD1	-1.15	-0.67	0.84
YDL144C	YDL144C	-1.32	-1.95	1.38
YDL146W	LDB17	-1.35	-0.71	1.26
YDL149W	ATG9	-1.02	-0.46	0.73
YDL151C	BUD30	-0.66	-0.15	0.07
YDL154W	MSH5	-0.61	-0.66	0.88
YDL155W	CLB3	-0.51	-1.01	0.86
YDL156W	CMR1	-0.66	-0.36	0.07
YDL157C	YDL157C	-0.3	-0.41	0.32
YDL159W	STE7	1.62	1.28	-0.67
YDL159W-A	YDL159W-A	0.26	-0.06	-0.51
YDL161W	ENT1	-1.17	-1.49	1.04
YDL162C	YDL162C	0.23	0.47	-0.64
YDL167C	NRP1	-1.08	-1.87	2.11
YDL168W	SFA1	0.36	0.28	-0.27
YDL169C	UGX2	-0.24	-0.77	0.5
YDL170W	UGA3	-0.08	-0.08	-0.8
YDL171C	GLT1	-0.71	-1.01	0.69
YDL172C	YDL172C	0.83	0.83	-0.43
YDL173W	PAR32	0.8	0.05	-0.09
YDL175C	AIR2	0.47	0.51	-0.2
YDL176W	YDL176W	0.06	-0.24	0.06
YDL177C	YDL177C	-0.44	-0.49	0.41
YDL178W	DLD2	-0.1	-0.39	0.36
YDL179W	PCL9	-0.54	-1.21	1.06
YDL180W	YDL180W	-0.51	-0.67	0.41
YDL181W	INH1	1.03	2.51	-0.7
YDL182W	LYS20	0	-0.1	0.06
YDL183C	YDL183C	0.11	0.36	-0.3
YDL184C	RPL41A	0.91	0.75	-0.46
YDL186W	YDL186W	0.35	0.15	-0.1
YDL187C	YDL187C	0.22	-0.1	-0.4
YDL188C	PPH22	0.21	-0.53	0.02
YDL189W	RBS1	0.67	0.9	-0.44
YDL190C	UFD2	-0.29	-0.36	0.16
YDL191W	RPL35A	0.75	1.62	-1.14
YDL194W	SNF3	-0.44	-0.41	0.81
YDL197C	ASF2	0.63	0.92	-0.79
YDL198C	GGC1	2.56	4.17	-3.35
YDL199C	YDL199C	-0.08	0.5	-0.39
YDL200C	MGT1	-0.71	-1.11	0.64
YDL201W	TRM8	-0.78	-0.57	0.59
YDL202W	MRPL11	0.23	0.69	-0.58
YDL203C	ACK1	-0.16	-0.53	0.72
YDL204W	RTN2	0.06	0.33	-0.3
YDL206W	YDL206W	0.22	0.21	-0.17
YDL211C	YDL211C	-0.52	-0.29	0.29
YDL213C	NOP6	-1.98	-1.7	1.77
YDL214C	PRR2	-0.29	-0.4	0.36
YDL215C	GDH2	0.53	0.8	-0.69
YDL216C	RRI1	-0.13	0.32	-0.13
YDL218W	YDL218W	-0.05	0.15	0.19
YDL219W	DTD1	-0.2	-0.29	0.31
YDL222C	FMP45	-0.04	0.01	0.13
YDL223C	HBT1	0.19	0.3	-0.21
YDL224C	WHI4	0.99	0.68	-0.69
YDL225W	SHS1	1.24	0.55	-1.74
YDL226C	GCS1	0.07	0.4	-0.21
YDL227C	HO	-0.09	0.14	0.1
YDL229W	SSB1	-0.56	-0.78	0.79
YDL230W	PTP1	0.17	0.07	-0.31
YDL231C	BRE4	-0.05	0.03	-0.04
YDL232W	OST4	-1.01	-1.26	1.76
YDL233W	MFG1	0.07	0.12	0.1
YDL234C	GYP7	-0.21	0.1	0.01
YDL236W	PHO13	0.1	-0.54	0.14
YDL237W	AIM6	0.23	-0.18	0.18
YDL238C	GUD1	-0.09	-0.25	0.2
YDL239C	ADY3	-0.64	-0.69	0.77
YDL241W	YDL241W	0.01	0.1	0.03
YDL242W	YDL242W	0.59	0.28	-0.4
YDL243C	AAD4	0.08	0.06	0.04
YDR001C	NTH1	0.26	0.31	-0.46
YDR003W	RCR2	0.73	0.43	-0.34
YDR003W-A	YDR003W-A	0.67	0.67	-0.45
YDR005C	MAF1	-0.26	0.01	0.11
YDR006C	SOK1	-0.27	-0.24	0.07
YDR007W	TRP1	-0.77	-0.77	0.29
YDR008C	YDR008C	0.5	0.45	-0.48
YDR009W	GAL3	-0.39	-0.29	0.22
YDR010C	YDR010C	-2.06	-1.64	1.99
YDR011W	SNQ2	-0.03	0.07	0.16
YDR014W	RAD61	0.12	0.04	-0.63
YDR015C	YDR015C	-0.37	-0.67	0.71
YDR017C	KCS1	0.19	0.93	-0.53
YDR018C	YDR018C	-0.34	0.27	-0.1
YDR019C	GCV1	-0.68	-1.26	1.06
YDR020C	DAS2	0.06	0.21	-0.11
YDR022C	ATG31	-0.14	-0.05	0.29
YDR024W	FYV1	0.39	0.84	-1.02
YDR025W	RPS11A	-0.62	1.28	-0.65
YDR026C	NSI1	-0.02	0.35	0.16
YDR028C	REG1	3.92	3.48	-3.81
YDR029W	YDR029W	0.89	0.85	-0.95
YDR030C	RAD28	0.18	0.07	0.06
YDR031W	MIX14	0.9	1.58	-1.53
YDR032C	PST2	0.49	0.3	0.03
YDR033W	MRH1	-1.28	-0.82	1.09
YDR034W-B	YDR034W-B	-2.09	-1.6	1.58
YDR035W	ARO3	1.32	1	-1.25
YDR036C	EHD3	0.9	0.22	-0.69
YDR042C	YDR042C	0.92	0.69	-0.75
YDR043C	NRG1	-0.25	0.03	0.47
YDR048C	YDR048C	-0.47	-0.5	1.27
YDR049W	VMS1	-0.76	0.61	-0.31
YDR050C	TPI1	1.57	0.35	-0.94
YDR051C	DET1	0.08	0.03	-0.19
YDR055W	PST1	1.63	1.87	-1.6
YDR056C	YDR056C	0.51	0.65	-0.36
YDR057W	YOS9	0.47	-0.05	0.02
YDR058C	TGL2	-0.11	-0.18	0.13
YDR059C	UBC5	0.7	1.87	-1.25
YDR061W	YDR061W	0.25	0.44	-0.29
YDR063W	AIM7	0.08	-0.46	0.16
YDR066C	RTR2	0.42	0.7	-0.55
YDR067C	OCA6	0.37	-0.13	-0.28
YDR068W	DOS2	-13.38	-5.62	8.43
YDR071C	PAA1	0.17	0.32	-0.51
YDR072C	IPT1	-0.52	-0.51	0.46
YDR073W	SNF11	-0.22	-0.6	0.28
YDR074W	TPS2	0.43	-0.76	1.13
YDR075W	PPH3	-0.48	-0.64	1.04
YDR077W	SED1	-0.12	-0.35	0.06
YDR078C	SHU2	-0.13	-0.32	0.17
YDR083W	RRP8	-0.73	-0.13	0.54
YDR084C	TVP23	0.47	0.25	-0.41
YDR085C	AFR1	0.71	0.87	-1.01
YDR089W	YDR089W	-0.23	-0.67	0.64
YDR090C	YDR090C	-0.55	-0.58	0.81
YDR090C	YDR090C	-0.37	-0.45	0.45
YDR092W	UBC13	-0.65	-0.99	1.23
YDR092W	UBC13	-0.31	-0.11	0.29
YDR093W	DNF2	-0.1	-0.11	0.1
YDR094W	YDR094W	0.14	0.15	-0.38
YDR095C	YDR095C	-0.27	-0.85	0.67
YDR096W	GIS1	-0.24	-0.46	0.62
YDR097C	MSH6	0.82	0.99	-1.28
YDR098C	GRX3	0.38	0.53	-0.5
YDR099W	BMH2	0.71	0.79	-0.64
YDR100W	TVP15	0.08	-0.28	0.18
YDR101C	ARX1	1.54	2.74	-2
YDR102C	YDR102C	0.09	-0.39	0.43
YDR104C	SPO71	0.04	-0.26	0.03
YDR105C	TMS1	0.33	0.52	-0.6
YDR107C	TMN2	-0.29	0.67	0.05
YDR108W	TRS85	-0.4	-0.64	0.14
YDR109C	YDR109C	0.27	0.44	-0.06
YDR110W	FOB1	-0.53	-0.6	0.79
YDR111C	ALT2	0.03	0.17	0.07
YDR112W	IRC2	0.43	0.72	-0.2
YDR115W	YDR115W	0.08	-0.17	0.08
YDR116C	MRPL1	0.59	0.77	-0.91
YDR117C	TMA64	-1.55	-1.48	1.72
YDR119W	VBA4	-0.41	-1	0.67
YDR120C	TRM1	0.43	0.32	-0.72
YDR121W	DPB4	-1.01	-0.66	0.79
YDR122W	KIN1	0.25	0.35	-0.32
YDR123C	INO2	0.02	1.48	-1.18
YDR124W	YDR124W	-0.33	0.25	0.19
YDR125C	ECM18	-0.25	0.09	0.38
YDR127W	ARO1	0.75	0.44	-0.63
YDR129C	SAC6	-0.28	-0.19	0.48
YDR130C	FIN1	-0.48	-1.05	0.77
YDR131C	YDR131C	-0.02	-0.32	0.21
YDR132C	YDR132C	-0.19	-0.51	-0.15
YDR133C	YDR133C	0.17	-0.11	-0.21
YDR134C	YDR134C	-0.51	-0.64	0.04
YDR135C	YCF1	-0.34	0.1	0.18
YDR137W	RGP1	-0.2	-0.57	0.51
YDR138W	HPR1	0.07	-0.32	-0.14
YDR139C	RUB1	0.18	0.08	-0.07
YDR140W	MTQ2	-0.06	-0.29	0.38
YDR142C	PEX7	-0.28	-0.32	0.17
YDR143C	SAN1	-0.27	0.02	0.09
YDR144C	MKC7	-0.4	-0.97	1.14
YDR146C	SWI5	0.19	0.72	-0.38
YDR147W	EKI1	0.21	-0.21	-0.2
YDR147W	EKI1	0.13	0.37	-0.42
YDR148C	KGD2	-0.17	0.19	0.28
YDR149C	YDR149C	1.74	1.83	-2.21
YDR151C	CTH1	-0.69	-0.67	0.71
YDR152W	GIR2	-0.33	-1.08	0.86
YDR153C	ENT5	0.39	0.31	-0.82
YDR154C	YDR154C	-1.43	-1.36	1.64
YDR155C	CPR1	-0.41	-0.44	-0.25
YDR156W	RPA14	-0.45	-0.79	0.72
YDR157W	YDR157W	-0.44	-0.4	0.04
YDR159W	SAC3	-0.21	-0.55	0.08
YDR161W	YDR161W	0.33	0.81	0.19
YDR162C	NBP2	-0.05	0.35	-0.03
YDR163W	CWC15	0.17	0.08	-0.46
YDR165W	TRM82	-0.5	-1.31	1.03
YDR169C	STB3	-0.02	-0.21	0.04
YDR169C-A	YDR169C-A	-0.74	-0.81	1.35
YDR171W	HSP42	0.32	-0.59	-0.2
YDR173C	ARG82	-0.24	-0.47	0.51
YDR175C	RSM24	-0.38	-0.88	0.17
YDR178W	SDH4	-0.61	-1.04	0.78
YDR179C	CSN9	0.25	0.01	-0.56
YDR179W-A	YDR179W-A	-0.78	-0.45	0.27
YDR179W-A	YDR179W-A	-0.12	0.28	-0.54
YDR181C	SAS4	0.04	0.71	-0.33
YDR183W	PLP1	0.16	0.19	-0.45
YDR184C	ATC1	-0.75	0.02	0.62
YDR185C	UPS3	-0.29	0.07	0.25
YDR186C	YDR186C	0.75	1.09	-0.81
YDR191W	HST4	0.69	-0.1	0.04
YDR192C	NUP42	-0.12	-0.89	0.55
YDR193W	YDR193W	1.15	1.24	-1.37
YDR194C	MSS116	-0.52	-0.77	0.32
YDR194W-A	YDR194W-A	-0.07	-0.11	-0.12
YDR195W	REF2	-3.91	-2.77	3.79
YDR197W	CBS2	0.1	-0.24	0.22
YDR198C	RKM2	-0.25	-0.22	-0.21
YDR199W	YDR199W	-0.92	-0.89	0.95
YDR200C	VPS64	-1.56	-0.78	1.48
YDR202C	RAV2	-1.46	-1.93	1.58
YDR203W	YDR203W	-1.98	-1.76	2.39
YDR204W	COQ4	0.21	-0.47	0.72
YDR205W	MSC2	-0.69	-0.02	0.59
YDR206W	EBS1	-0.17	-1.15	0.92
YDR207C	UME6	-3.01	-2.11	1.74
YDR209C	YDR209C	-0.58	-0.05	0.04
YDR210W	YDR210W	0.5	-0.28	0.38
YDR213W	UPC2	-0.46	-0.37	0.48
YDR214W	AHA1	-1.72	-1.5	1.37
YDR215C	YDR215C	-0.65	-1.1	0.79
YDR216W	ADR1	-0.45	-0.78	0.69
YDR217C	RAD9	-0.42	-0.38	0.79
YDR218C	SPR28	-1.15	-2.03	2.33
YDR219C	MFB1	-0.49	0.03	0.13
YDR220C	YDR220C	-0.75	-0.85	0.66
YDR221W	GTB1	-0.94	-1.1	1.03
YDR222W	YDR222W	-0.66	-0.35	0.27
YDR223W	CRF1	-0.76	-0.74	1.55
YDR225W	HTA1	-2.69	-1.25	1.41
YDR229W	IVY1	-1.78	-0.76	1.53
YDR230W	YDR230W	0.36	0.14	0.33
YDR231C	COX20	-0.63	-0.72	0.69
YDR234W	LYS4	-5.55	-2.75	4.11
YDR237W	MRPL7	-1.43	-0.89	0.91
YDR239C	YDR239C	-0.54	-1.13	1.01
YDR241W	BUD26	0.23	0.71	-0.15
YDR242W	AMD2	-0.66	-1.09	0.8
YDR244W	PEX5	-0.18	-0.3	0.51
YDR246W-A	YDR246W-A	0.03	0.17	-0.05
YDR247W	VHS1	-0.07	0.21	0.04
YDR248C	YDR248C	0.44	0.46	-0.47
YDR249C	YDR249C	-0.36	-0.82	0.94
YDR250C	YDR250C	-0.18	-0.61	0.57
YDR251W	PAM1	0.32	0.23	-0.15
YDR252W	BTT1	-0.08	-0.55	0.42
YDR253C	MET32	-0.09	-0.08	0.14
YDR254W	CHL4	-0.01	0.17	-0.27
YDR255C	RMD5	0.15	-0.26	0.3
YDR256C	CTA1	0.03	0.08	0.06
YDR257C	RKM4	-0.08	0.22	0.08
YDR258C	HSP78	-0.48	-0.82	0.61
YDR259C	YAP6	-1.48	-1.51	1.32
YDR260C	SWM1	-1.92	-1.62	2.25
YDR261C	EXG2	0.66	0.75	-0.52
YDR262W	YDR262W	0.65	0.48	-0.48
YDR263C	DIN7	0.25	0.56	-0.2
YDR264C	AKR1	0.76	0.34	-0.48
YDR265W	PEX10	0.99	0.13	-0.53
YDR266C	HEL2	1.91	1.19	-1.78
YDR268W	MSW1	0.51	0.58	-0.45
YDR269C	YDR269C	1.83	1.05	-1.45
YDR270W	CCC2	1.35	1.02	-0.76
YDR271C	YDR271C	0.78	0.41	-0.47
YDR272W	GLO2	0.52	0.63	-0.14
YDR273W	DON1	0.75	0.99	-1.15
YDR274C	YDR274C	-0.72	-1.15	0.9
YDR275W	BSC2	-0.63	-0.56	0.68
YDR277C	MTH1	-0.35	-0.25	0.39
YDR278C	YDR278C	-0.01	-0.12	0.33
YDR279W	RNH202	-0.37	-0.56	0.41
YDR281C	PHM6	0.74	0.14	-0.52
YDR282C	MRX10	1.82	2.22	-0.28
YDR283C	GCN2	0.29	0.17	-0.18
YDR284C	DPP1	0.41	1.53	-0.26
YDR285W	ZIP1	0.91	1	-0.32
YDR286C	YDR286C	-0.28	-1.04	0.5
YDR289C	RTT103	-0.78	-0.56	0.55
YDR290W	YDR290W	-0.17	-0.52	0.41
YDR291W	HRQ1	-0.8	-0.43	0.7
YDR293C	SSD1	-1.03	-0.22	0.03
YDR294C	DPL1	0.35	1.11	-1.17
YDR295C	HDA2	0.4	0.72	-0.54
YDR296W	MHR1	1.58	3.19	-2
YDR297W	SUR2	0.45	0.4	-0.29
YDR298C	ATP5	-4.42	-3.39	3.82
YDR300C	PRO1	0.38	0.99	-0.9
YDR304C	CPR5	0.5	-0.14	0.18
YDR305C	HNT2	0.73	1.4	-0.53
YDR306C	YDR306C	1.06	0.73	-0.95
YDR307W	PMT7	-0.84	-1.13	0.96
YDR309C	GIC2	-0.35	-0.11	0.13
YDR310C	SUM1	-1.12	-1.29	1.45
YDR312W	SSF2	-1.33	-1.63	1.66
YDR313C	PIB1	-1.06	-0.99	1.24
YDR314C	RAD34	0.12	-0.22	0.13
YDR315C	IPK1	-1.78	-1.67	2.08
YDR315C	IPK1	-0.91	-0.2	0.58
YDR316W	OMS1	0.62	0.52	-0.66
YDR317W	HIM1	0	-0.58	0.46
YDR318W	MCM21	-0.11	-1.15	0.75
YDR318W	MCM21	-1.06	-0.86	1.74
YDR319C	YFT2	0.15	-0.28	0.29
YDR320C	SWA2	-0.98	-0.7	1.4
YDR321W	ASP1	-0.21	-0.49	0.45
YDR322C-A	TIM11	0.48	0.67	-0.23
YDR322W	MRPL35	0.53	0.9	-0.69
YDR323C	PEP7	-1.55	-1.06	1.29
YDR326C	YSP2	0.1	-0.12	-0.11
YDR329C	PEX3	-0.09	-0.35	0.43
YDR330W	UBX5	-0.34	-0.35	0.3
YDR332W	IRC3	-0.26	0.02	0
YDR333C	RQC1	-0.3	-0.32	0.69
YDR334W	SWR1	-0.44	0.07	-0.12
YDR336W	MRX8	-0.42	-0.72	0.21
YDR337W	MRPS28	-1.3	-1.12	1.1
YDR338C	YDR338C	0.07	0.03	-0.04
YDR340W	YDR340W	0.1	0.25	-0.27
YDR344C	YDR344C	0.18	-0.19	-0.26
YDR345C	HXT3	0.19	0.28	-0.52
YDR346C	SVF1	0.34	0.91	-0.69
YDR348C	PAL1	-1.62	-1.92	1.72
YDR349C	YPS7	-1.11	-1.31	1.58
YDR351W	SBE2	0.55	0.77	-1.08
YDR352W	YPQ2	-1.09	-1.02	0.8
YDR354W	TRP4	-1.48	-1.78	1.45
YDR357C	CNL1	0.2	0.16	-0.27
YDR359C	EAF1	0.36	0.63	-0.41
YDR360W	OPI7	-0.6	-0.24	0.42
YDR363W	ESC2	-2.02	-1.5	1.86
YDR363W-A	SEM1	-1.1	-0.04	0.88
YDR368W	YPR1	0.36	0.39	-0.02
YDR370C	DXO1	-0.62	-0.55	0.57
YDR371W	CTS2	0.49	0.42	-0.57
YDR372C	VPS74	-0.35	-0.16	0.18
YDR374C	PHO92	0.13	0.73	-0.53
YDR379C-A	SDH6	-1.36	-1.01	1.05
YDR379W	RGA2	0.04	0.12	-0.15
YDR380W	ARO10	0.21	0.03	0.19
YDR382W	RPP2B	2.22	2.48	-2.51
YDR383C	NKP1	0.11	0.1	-0.13
YDR384C	ATO3	-0.41	-0.07	-0.16
YDR385W	EFT2	-0.22	0.07	-0.17
YDR386W	MUS81	-0.94	-0.07	0.41
YDR387C	YDR387C	-0.11	-0.44	0.59
YDR388W	RVS167	-0.88	-1.01	1.34
YDR389W	SAC7	-0.49	-0.5	1.16
YDR391C	YDR391C	-1.19	-0.83	1.57
YDR392W	SPT3	0.34	0.75	-1.11
YDR393W	SHE9	0.53	0.87	-1.03
YDR395W	SXM1	-1.68	-1.38	1.51
YDR399W	HPT1	-0.66	-0.35	0.46
YDR400W	URH1	-0.9	-0.6	0.75
YDR401W	YDR401W	-0.53	-0.2	0.48
YDR402C	DIT2	-0.52	-0.28	0.58
YDR403W	DIT1	-0.62	-0.47	0.16
YDR405W	MRP20	0.67	0.68	-0.21
YDR406W	PDR15	0.06	0.16	-0.06
YDR408C	ADE8	0.65	0.42	-1.12
YDR409W	SIZ1	-1.09	-0.51	0.71
YDR411C	DFM1	0.41	0.63	-0.91
YDR415C	YDR415C	-2.16	-1.16	1.95
YDR417C	YDR417C	-0.24	-0.75	0.44
YDR418W	RPL12B	1.1	2.71	-2.09
YDR419W	RAD30	-1.3	-0.44	1
YDR420W	HKR1	-0.62	-0.7	0.71
YDR421W	ARO80	-0.78	-0.7	1.44
YDR422C	SIP1	-0.74	-0.56	0.57
YDR423C	CAD1	-0.48	-0.39	0.77
YDR424C	DYN2	-0.84	-0.47	0.26
YDR425W	SNX41	-1.03	-0.93	1.4
YDR426C	YDR426C	-0.16	-0.12	0
YDR428C	B7	-0.7	-0.77	1.1
YDR430C	CYM1	-0.14	0.01	-0.19
YDR431W	YDR431W	-0.55	-0.72	0.74
YDR432W	NPL3	-4.52	-1.76	3.26
YDR433W	YDR433W	-5.04	-1.28	2.77
YDR433W	YDR433W	-0.16	0.2	-0.16
YDR435C	PPM1	-2.13	-1.52	2.06
YDR436W	PPZ2	-0.23	-0.21	0.23
YDR438W	THI74	-0.14	-0.54	0.19
YDR439W	LRS4	0.26	0.76	-0.45
YDR440W	DOT1	0.46	0.47	-0.63
YDR441C	APT2	0.31	0.24	-0.57
YDR442W	YDR442W	1.97	2.94	-1.89
YDR443C	SSN2	0.92	0.35	0.08
YDR444W	YDR444W	-0.23	-0.47	0.48
YDR445C	YDR445C	-0.14	-0.42	0.32
YDR446W	ECM11	0.27	0.46	-0.42
YDR447C	RPS17B	-0.75	-0.63	0.4
YDR448W	ADA2	0	-0.33	0.28
YDR450W	RPS18A	-1.49	-0.87	1.22
YDR451C	YHP1	-0.75	-0.38	0.12
YDR452W	PPN1	-3.68	-2.47	2.34
YDR453C	TSA2	0.29	0.5	-0.4
YDR457W	TOM1	-0.39	-1.06	0.6
YDR458C	HEH2	-0.77	-0.61	0.75
YDR459C	PFA5	0.19	0.05	0.04
YDR462W	MRPL28	-4.27	-2.99	4.35
YDR463W	STP1	-0.97	0.34	1.91
YDR465C	RMT2	-1.88	-2.57	2.47
YDR466W	PKH3	-0.9	-1.51	1.2
YDR467C	YDR467C	-0.22	-0.21	0.53
YDR469W	SDC1	-1.75	-1.98	1.89
YDR471W	RPL27B	1.74	1.92	-1.53
YDR474C	YDR474C	-0.14	-0.65	0.48
YDR475C	JIP4	-0.1	-0.13	-0.23
YDR475C	JIP4	1.52	1.18	-1.56
YDR476C	YDR476C	-0.52	-0.4	0.76
YDR479C	PEX29	-0.7	-1.43	0.92
YDR480W	DIG2	0.62	0.38	-0.51
YDR481C	PHO8	-1.03	-1.24	1.13
YDR482C	CWC21	0.39	0.2	0.03
YDR483W	KRE2	-0.02	-0.19	0.11
YDR485C	VPS72	-0.35	-0.04	-0.08
YDR485C	VPS72	-0.39	0.89	-0.6
YDR486C	VPS60	-1.16	-1.61	1.58
YDR488C	PAC11	-1.27	-0.88	0.98
YDR490C	PKH1	0.35	0.41	-0.3
YDR491C	YDR491C	0.35	0.69	-0.42
YDR492W	IZH1	0.37	0.22	-0.08
YDR493W	MZM1	-0.59	-0.78	1
YDR494W	RSM28	1.59	2.03	-1.85
YDR496C	PUF6	-0.97	-0.79	1.12
YDR497C	ITR1	-0.79	-0.61	1.16
YDR500C	RPL37B	-0.31	0.16	0.12
YDR500C	RPL37B	0.7	0.68	-0.41
YDR501W	PLM2	-0.52	-0.46	0.22
YDR501W	PLM2	0.28	0.61	-0.3
YDR502C	SAM2	-0.27	-0.37	0.23
YDR503C	LPP1	-0.41	-0.3	-0.16
YDR504C	SPG3	-0.15	-0.34	0.32
YDR505C	PSP1	-0.48	-0.46	0.47
YDR506C	GMC1	-0.07	-0.44	0.24
YDR506C	GMC1	0.12	0.4	-0.29
YDR507C	GIN4	-3.33	-2.15	1.95
YDR508C	GNP1	-0.42	-0.39	0.3
YDR509W	YDR509W	-0.27	0.5	-0.08
YDR511W	SDH7	-0.99	-1.12	0.76
YDR512C	EMI1	-0.59	-0.6	0.52
YDR512C	EMI1	1.13	0.55	-0.44
YDR513W	GRX2	-1	-1.4	1.23
YDR514C	YDR514C	-1.02	-1.75	1.6
YDR515W	SLF1	0.3	-0.15	0.03
YDR516C	EMI2	-1.13	-1.08	0.85
YDR517W	GRH1	0.13	-0.34	0.78
YDR518W	EUG1	-0.37	-0.13	0.24
YDR518W	EUG1	-0.38	-0.1	0.07
YDR519W	FPR2	-0.36	-0.47	0.19
YDR520C	URC2	-0.62	-0.25	0.39
YDR522C	SPS2	-0.9	-1	0.74
YDR523C	SPS1	0.57	1.4	-0.71
YDR524C	AGE1	-0.7	-0.93	0.37
YDR524C-B	YDR524C-B	-1.7	-1.72	1.89
YDR525W	API2	-5.54	-2.81	3.82
YDR525W-A	S2	0.34	0.61	-0.78
YDR528W	HLR1	-1.25	-0.47	1.05
YDR530C	APA2	-1.04	-0.55	0.7
YDR533C	HSP31	0.67	0.84	-0.31
YDR534C	FIT1	-0.66	-0.18	0.43
YDR535C	YDR535C	-0.51	-1	0.67
YDR536W	STL1	0.2	0.26	-0.26
YDR537C	YDR537C	-0.1	-0.46	0.65
YDR538W	PAD1	0.12	-0.29	-0.4
YDR539W	FDC1	-0.2	-0.07	0.04
YDR540C	IRC4	-0.13	-0.79	0.5
YDR541C	YDR541C	-0.41	-0.34	0.39
YEL001C	IRC22	-0.07	-0.13	0.18
YEL003W	GIM4	-1.73	-0.78	1.1
YEL005C	VAB2	-1.23	-0.46	1.18
YEL006W	YEA6	-0.03	0.01	0.34
YEL007W	MIT1	-1.93	-1.12	2.43
YEL008W	YEL008W	0.26	0.12	0.33
YEL010W	YEL010W	0.18	0.02	0.17
YEL011W	GLC3	-0.66	-0.52	0.63
YEL012W	UBC8	0.23	-0.18	0.11
YEL013W	VAC8	-2.22	-1.43	2.38
YEL014C	YEL014C	0.47	0.17	-0.37
YEL015W	EDC3	-0.03	-0.01	0.02
YEL016C	NPP2	-0.8	-0.99	0.43
YEL017C-A	PMP2	-0.13	0.15	0.29
YEL017W	GTT3	0.69	1.06	-1
YEL020C	YEL020C	-0.57	-0.33	0.56
YEL022W	GEA2	0.87	1.12	-0.64
YEL023C	YEL023C	-0.15	-0.8	0.43
YEL024W	RIP1	1.97	1.59	-1.73
YEL025C	YEL025C	0.3	0.69	-0.76
YEL027W	VMA3	-0.81	-0.06	0.07
YEL028W	YEL028W	-0.22	0.16	0.66
YEL030W	ECM10	-0.56	-1.05	0.62
YEL031W	SPF1	-1.22	-1.47	0.97
YEL033W	MTC7	-0.39	-1.18	1.29
YEL037C	RAD23	-0.14	-0.53	0.4
YEL038W	UTR4	0.29	0.97	-0.64
YEL039C	CYC7	-0.18	-0.26	0.24
YEL040W	UTR2	0.36	1.36	-1.5
YEL041W	YEF1	0.08	-0.15	0.49
YEL041W	YEF1	-0.25	0.18	0.07
YEL042W	GDA1	0.72	1.12	-0.68
YEL043W	YEL043W	0.76	0.57	-0.45
YEL044W	IES6	-3.76	-1.94	2.67
YEL047C	FRD1	-0.84	-0.87	0.55
YEL048C	TCA17	-0.65	-0.87	0.97
YEL049W	PAU2	-1.98	-1.72	2.19
YEL050C	RML2	1.37	2.91	-2.08
YEL052W	AFG1	0.56	-0.13	-0.23
YEL053C	MAK10	-0.13	0.11	-0.53
YEL054C	RPL12A	2.57	5.39	-2.08
YEL056W	HAT2	-0.26	0.21	0.07
YEL057C	YEL057C	0.98	0.5	-1.1
YEL059W	HHY1	1.01	-0.1	-0.63
YEL060C	PRB1	-0.18	0.29	0.09
YEL062W	NPR2	0.36	0.14	-0.33
YEL065W	SIT1	0.53	0.53	-0.55
YEL066W	HPA3	-0.2	0.32	-0.31
YEL067C	YEL067C	-0.61	-0.54	0.7
YEL068C	YEL068C	0.18	-0.91	0.5
YEL071W	DLD3	-0.56	-0.75	0.89
YER001W	MNN1	-0.07	0.02	-0.33
YER002W	NOP16	-0.35	-0.21	0.52
YER004W	FMP52	-0.06	0.05	-0.63
YER005W	YND1	1.21	2	-1.37
YER007C-A	TMA20	-0.59	-0.17	-0.28
YER007W	PAC2	-2.2	-1.54	2.51
YER007W	PAC2	0.29	0.31	0.09
YER010C	YER010C	-1	-1.27	1.81
YER011W	TIR1	-0.73	-0.44	0.05
YER014C-A	BUD25	0.8	1.47	-1.45
YER015W	FAA2	-1.54	-1.08	1.24
YER017C	AFG3	-0.56	-1.09	0.54
YER019C-A	SBH2	-1.15	-1.21	0.37
YER019W	ISC1	-2.5	-0.77	1.85
YER020W	GPA2	0.36	0.28	-0.74
YER024W	YAT2	-0.4	-1.17	0.7
YER027C	GAL83	0.14	0.43	-0.29
YER028C	MIG3	-0.07	-0.05	0.53
YER030W	CHZ1	-0.02	-0.2	-0.29
YER032W	FIR1	-1.59	-1.56	0.6
YER033C	ZRG8	-1.4	-1.19	0.91
YER034W	YER034W	-1.17	-1.05	0.1
YER035W	EDC2	0.23	-0.26	0.25
YER037W	PHM8	-0.51	-0.22	0.75
YER038W-A	YER038W-A	0.19	0.29	-0.49
YER039C	HVG1	-1.36	-1.47	1.41
YER039C-A	YER039C-A	-0.88	-0.53	0.23
YER040W	GLN3	-6.95	-3.59	5.68
YER041W	YEN1	-1	-1.27	1.37
YER042W	MXR1	-1.59	-1.82	1.55
YER044C	ERG28	-0.23	-0.37	0.39
YER044C-A	MEI4	-1.45	-1.39	1.39
YER045C	ACA1	-1.01	-1.6	0.7
YER046W	SPO73	0.45	0.05	0.3
YER046W-A	YER046W-A	-1.51	-0.96	1.22
YER047C	SAP1	-1.63	-1.43	2.3
YER048C	CAJ1	2.27	1.47	-1.78
YER049W	TPA1	-1.1	-0.35	1.06
YER050C	RSM18	1.05	1.57	-1.85
YER051W	JHD1	0.4	0.35	0.48
YER052C	HOM3	-0.01	1.42	-0.02
YER053C	PIC2	0.17	0.29	-0.56
YER054C	GIP2	-2.39	-1.38	1.87
YER056C	FCY2	-0.95	-0.52	1.23
YER056C-A	RPL34A	-0.98	-0.6	0.98
YER057C	HMF1	-1.74	-0.7	1.3
YER058W	PET117	-0.39	0.77	-0.47
YER059W	PCL6	-1.78	-1.46	1.58
YER060W	FCY21	-1.08	-1.27	1.76
YER060W-A	FCY22	-0.1	-0.24	0.6
YER061C	CEM1	-0.15	1.01	-0.95
YER062C	GPP2	0.45	0.24	-0.22
YER063W	THO1	0.36	0.34	-0.22
YER064C	VHR2	0.48	0.48	-0.49
YER065C	ICL1	0.71	0.77	0.44
YER066C-A	YER066C-A	0.59	-0.03	-0.15
YER066W	RRT13	-0.08	-0.37	0.43
YER067C-A	YER067C-A	0.42	0.35	-0.25
YER067W	RGI1	0.62	0.39	-0.79
YER070W	RNR1	-1.05	-1.49	2.05
YER071C	TDA2	-0.46	-0.5	0.4
YER072W	VTC1	0.41	0.41	-0.14
YER073W	ALD5	-0.09	0.16	0.13
YER074W	RPS24A	-3.22	-2.47	3.27
YER075C	PTP3	0.05	-0.07	0.62
YER076C	YER076C	-0.46	-0.61	0.72
YER077C	MRX1	0.38	-0.01	0.33
YER078C	ICP55	-0.28	-0.54	0.77
YER079W	YER079W	-0.23	-0.08	0.56
YER080W	AIM9	0.27	-0.15	0.39
YER081W	SER3	-0.16	0.09	-0.39
YER084W	YER084W	0.3	-0.79	0.22
YER085C	YER085C	0.05	0.96	-0.42
YER087C-B	SBH1	-0.46	-0.43	0.09
YER087W	AIM10	1.17	2.2	-1.41
YER088C	DOT6	-0.49	-0.53	0.59
YER089C	PTC2	-0.12	-0.17	0.29
YER090W	TRP2	-1.3	-0.77	0.72
YER091C	MET6	-0.47	-0.86	1
YER091C-A	YER091C-A	-0.51	-0.89	0.86
YER092W	IES5	-0.32	-0.39	0.58
YER093C-A	AIM11	0.29	-0.24	-0.14
YER095W	RAD51	-2.59	-1.25	1.99
YER096W	SHC1	0.2	-0.16	-0.02
YER097W	YER097W	-0.61	-0.42	0.42
YER099C	PRS2	0.13	-0.17	-0.2
YER101C	AST2	-0.58	-0.39	0.34
YER103W	SSA4	0.48	0.68	-0.43
YER105C	NUP157	-0.11	-0.38	0.62
YER106W	MAM1	0.12	-0.17	0.19
YER109C	FLO8	0.34	-0.22	0.07
YER109C	FLO8	0.38	0.16	-0.16
YER110C	KAP123	-0.98	-0.87	1.53
YER113C	TMN3	0.51	0.61	-0.64
YER114C	BOI2	-0.76	-1.03	1.15
YER115C	SPR6	0.68	1.36	-1.12
YER116C	SLX8	-0.81	-0.98	1.65
YER117W	RPL23B	0.25	-0.33	0.07
YER118C	SHO1	-0.26	-0.42	0.45
YER119C	AVT6	-0.56	-0.32	0.79
YER119C-A	YER119C-A	-0.88	-1.47	1.31
YER121W	YER121W	-0.74	-1.1	0.93
YER122C	GLO3	-0.41	0.24	-0.38
YER124C	DSE1	-0.76	-0.85	0.89
YER128W	VFA1	-0.34	0.09	-0.26
YER129W	SAK1	-0.29	-0.42	0.35
YER130C	COM2	0.4	0.54	-0.49
YER131W	RPS26B	-0.69	-1.18	1.02
YER132C	PMD1	-0.37	-0.43	0.64
YER134C	YER134C	0.75	0.12	-1.06
YER135C	YER135C	0.26	0.12	-0.36
YER137C	YER137C	0.58	0.79	-0.68
YER140W	EMP65	0.65	2.33	-1.39
YER141W	COX15	-0.45	-0.23	0.53
YER142C	MAG1	0.01	-0.59	0.59
YER143W	DDI1	-0.58	-0.34	0.56
YER144C	UBP5	-0.08	-0.29	0.45
YER145C	FTR1	-0.04	-0.16	0.21
YER149C	PEA2	-1.22	-1.66	1.74
YER150W	SPI1	-0.28	-0.74	0.82
YER152C	YER152C	-0.34	-0.72	0.44
YER153C	PET122	1.04	1.49	-1.12
YER154W	OXA1	0.63	0.81	-0.78
YER155C	BEM2	-0.48	0.97	-0.28
YER156C	YER156C	0.2	0.13	-0.37
YER158C	YER158C	-0.82	-1.39	0.64
YER161C	SPT2	-0.65	-0.74	0.81
YER162C	RAD4	-3.68	-3.1	3.52
YER163C	GCG1	-0.35	-1.12	0.78
YER164W	CHD1	-1.63	-1.69	1.67
YER166W	DNF1	-0.05	-0.13	-0.05
YER167W	BCK2	-1.05	-0.68	0.83
YER169W	RPH1	-0.33	-0.68	0.79
YER170W	ADK2	0.03	-0.39	0.02
YER173W	RAD24	-0.02	-0.4	0.25
YER174C	GRX4	-8.43	-5.53	4.53
YER175C	TMT1	0.37	0.24	-0.23
YER175W-A	YER175W-A	-0.91	-0.91	0.65
YER176W	ECM32	0.63	0.61	-0.58
YER177W	BMH1	-0.74	0.16	-0.68
YER178W	PDA1	0.23	0.02	-0.2
YER179W	DMC1	0.5	0.63	-0.75
YER180C	ISC10	0.87	0.74	-0.92
YER180C-A	SLO1	-0.2	-0.09	0.04
YER181C	YER181C	0.37	0.25	0.18
YER182W	FMP10	0.46	0.85	-0.39
YER183C	FAU1	0.78	0.52	-0.59
YER184C	TOG1	0.28	0.62	-0.62
YER185W	PUG1	1.01	1.45	-1.22
YER186W-A	YER186W-A	-0.2	-0.23	-0.11
YER187W	YER187W	0.63	0.65	-0.74
YER188W	YER188W	0.38	0.01	-0.34
YFL001W	DEG1	-2.45	-2.09	2.09
YFL003C	MSH4	-0.44	-0.81	0.63
YFL004W	VTC2	-0.68	-1.38	0.93
YFL007W	BLM10	-0.69	-0.65	1.07
YFL010C	WWM1	-0.08	-0.08	0.29
YFL010W-A	AUA1	-0.97	-1.26	1.73
YFL010W-A	AUA1	-0.49	-0.29	0.36
YFL011W	HXT10	-1.06	-1.1	1.32
YFL012W	YFL012W	0.04	-0.38	0.62
YFL013C	IES1	0.11	-0.87	1.24
YFL013W-A	YFL013W-A	-0.64	-0.22	0.89
YFL014W	HSP12	0.41	0.17	-0.61
YFL015C	YFL015C	-0.9	-0.51	0.31
YFL019C	YFL019C	0.27	0	-0.31
YFL020C	PAU5	0.08	-0.42	0.33
YFL021W	GAT1	-0.7	-0.64	1.01
YFL025C	BST1	-3.47	-0.85	1.69
YFL026W	STE2	-0.44	0	0.15
YFL027C	GYP8	-0.17	-0.51	0.59
YFL028C	CAF16	-1.04	-1.04	1.65
YFL030W	AGX1	-0.14	-0.39	0.26
YFL031W	HAC1	-1.03	-0.35	0.45
YFL031W	HAC1	0.37	0.12	-0.5
YFL032W	YFL032W	-0.26	-0.23	0.13
YFL033C	RIM15	-0.28	-0.65	0.43
YFL033C	RIM15	-0.16	-0.3	0.09
YFL034C-A	RPL22B	-0.97	-0.84	0.58
YFL034W	YFL034W	-0.79	-1.16	0.64
YFL036W	RPO41	2.05	1.87	-1.7
YFL040W	YFL040W	-0.24	-1.06	1.32
YFL041W	FET5	-0.31	-0.43	0.18
YFL042C	YFL042C	0	-0.2	0.25
YFL042C	YFL042C	0.31	0.1	-0.25
YFL043C	YFL043C	0.15	-0.9	0.62
YFL044C	OTU1	-0.48	-0.91	0.82
YFL046W	FMP32	-0.01	-0.36	0.4
YFL047W	RGD2	-0.51	-0.47	0.58
YFL048C	EMP47	-0.78	-0.95	0.68
YFL049W	SWP82	-0.9	-0.51	0.57
YFL050C	ALR2	0.14	0.19	-0.08
YFL051C	YFL051C	-0.18	-0.39	0.09
YFL052W	ZNF1	-1.17	-0.42	0.11
YFL053W	DAK2	-0.56	-0.66	0.18
YFL054C	YFL054C	0.08	-0.1	-0.31
YFL055W	AGP3	0.14	0.3	-0.97
YFL056C	AAD6	-0.09	-0.17	0.16
YFL063W	YFL063W	0.52	0.03	2.01
YFR001W	LOC1	0.85	2.1	-1.77
YFR006W	YFR006W	0.39	-0.01	-0.42
YFR007W	YFH7	-1	-0.67	0.51
YFR008W	FAR7	0.27	0.02	0.26
YFR009W	GCN20	-1.08	-0.87	0.91
YFR010W	UBP6	0.57	0.4	-0.14
YFR011C	MIC19	0.21	-0.32	-0.19
YFR012W	DCV1	1.38	0.32	-1.2
YFR012W-A	YFR012W-A	-1.09	-1.11	0.4
YFR013W	IOC3	-0.71	-0.37	0.61
YFR014C	CMK1	0.03	-0.17	0
YFR015C	GSY1	0.81	0.08	-0.62
YFR016C	YFR016C	0.87	1	-0.9
YFR017C	IGD1	1	0.53	-0.6
YFR018C	YFR018C	0.52	-0.07	0.5
YFR019W	FAB1	-0.33	0.48	0.21
YFR020W	YFR020W	-0.31	-0.59	0.93
YFR021W	ATG18	-0.71	-0.09	0.02
YFR022W	ROG3	0.18	0.15	-0.14
YFR023W	PES4	0	0.34	-0.33
YFR024C-A	LSB3	0.29	0.32	-0.61
YFR026C	ULI1	0.3	0.23	-0.13
YFR030W	MET10	-1.08	-0.79	0.65
YFR031C-A	RPL2A	-1.19	-0.36	0.3
YFR032C	RRT5	-0.68	0.01	0.46
YFR032C-A	RPL29	-0.49	-0.52	0.68
YFR032C-B	YFR032C-B	-0.06	0.44	-0.15
YFR033C	QCR6	0.95	0.9	-1.11
YFR034C	PHO4	-0.01	-0.17	0
YFR035C	YFR035C	0.11	0.06	0.01
YFR038W	IRC5	0.19	-0.15	0.22
YFR038W	IRC5	-0.17	-0.05	0.18
YFR039C	OSW7	-1.32	-0.8	0.62
YFR040W	SAP155	0.73	0.97	-0.6
YFR041C	ERJ5	-0.38	-0.46	0.68
YFR043C	IRC6	0.03	0.34	0.02
YFR044C	DUG1	0.29	0.59	-0.58
YFR045W	YFR045W	0.14	-0.27	0.05
YFR045W	YFR045W	-0.15	0.15	0.07
YFR046C	CNN1	-0.3	-0.36	0.64
YFR047C	B6	0.18	0.83	-0.09
YFR048W	RMD8	1.04	0.3	-0.52
YFR049W	YMR31	-0.22	0.2	-0.17
YFR053C	HXK1	0.3	0.13	-0.39
YFR054C	YFR054C	-0.12	0.31	0.1
YFR055W	IRC7	-0.27	0.11	0.25
YFR056C	YFR056C	0.46	-0.84	-0.02
YFR057W	YFR057W	-0.22	0.22	-0.01
YGL002W	ERP6	-1.41	-1.7	1.72
YGL004C	RPN14	0.41	0.15	-0.24
YGL005C	COG7	0.15	0.18	-0.61
YGL006W	PMC1	-0.31	-0.42	0.21
YGL006W-A	YGL006W-A	-0.22	-0.24	0.21
YGL007C-A	YGL007C-A	-0.03	0.03	-0.27
YGL007W	BRP1	0.02	1.13	-0.5
YGL010W	MPO1	-0.01	-0.29	0.07
YGL013C	PDR1	0.39	0.87	-0.43
YGL014W	PUF4	0.33	0.73	-0.64
YGL015C	YGL015C	-0.23	-0.5	0.51
YGL016W	KAP122	0.17	0.46	-0.15
YGL017W	ATE1	0.03	-0.13	0.16
YGL021W	ALK1	0.08	-0.2	0.2
YGL023C	PIB2	-0.36	0.06	-0.16
YGL023C	PIB2	-0.06	0.14	-0.3
YGL024W	YGL024W	1.39	1.85	-1.06
YGL025C	PGD1	0.08	0.22	-0.13
YGL026C	TRP5	-3.41	-1.92	2.7
YGL027C	CWH41	0.09	0.26	0.09
YGL028C	SCW11	-0.85	-0.4	1.15
YGL029W	CGR1	0.55	0.38	-0.24
YGL031C	RPL24A	-0.05	-0.62	0.03
YGL032C	AGA2	-0.05	0.49	0.03
YGL032C	AGA2	0.41	1.25	-0.6
YGL033W	HOP2	-1.29	-1.71	1.77
YGL033W	HOP2	-1.72	-1.54	1.76
YGL034C	YGL034C	-0.59	-1.63	1.83
YGL035C	MIG1	-1.66	-0.97	0.96
YGL036W	YGL036W	-0.4	-0.26	0.1
YGL037C	PNC1	-0.52	-0.6	0.88
YGL039W	YGL039W	-0.13	-0.8	0.62
YGL041C	YGL041C	-0.08	-0.46	0.41
YGL041C-B	YGL041C-B	0.36	-0.29	-0.03
YGL043W	DST1	-0.48	0.5	-0.5
YGL045W	RIM8	0.04	-0.01	0.31
YGL045W	RIM8	-0.3	0	0.04
YGL049C	TIF4632	-0.83	-0.07	0.3
YGL050W	TYW3	-0.75	0.24	0.1
YGL051W	MST27	-0.65	-0.28	0.3
YGL053W	PRM8	-0.21	-0.12	-0.15
YGL054C	ERV14	-1.81	-0.37	0.94
YGL056C	SDS23	-1.19	-0.85	1.6
YGL057C	GEP7	-0.16	-0.42	0.8
YGL058W	RAD6	-2.5	-1.81	2.2
YGL059W	PKP2	-0.9	-0.88	1.36
YGL060W	YBP2	-1.74	-1.26	2.14
YGL062W	PYC1	-0.09	0.11	-0.08
YGL063W	PUS2	-0.33	-0.25	0.26
YGL064C	MRH4	0.01	-0.26	-0.04
YGL067W	NPY1	-0.18	-0.21	0.09
YGL071W	AFT1	0.02	1.12	0.37
YGL076C	RPL7A	1.52	2.98	-2.46
YGL077C	HNM1	-0.48	-0.88	0.61
YGL078C	DBP3	0.62	0.64	-0.67
YGL079W	KXD1	-0.12	-0.43	0.69
YGL080W	MPC1	0.87	0.92	-0.55
YGL081W	YGL081W	-0.47	-0.61	0.61
YGL081W	YGL081W	0.18	0.04	-0.19
YGL082W	YGL082W	0.41	-0.15	-0.26
YGL083W	SCY1	-0.21	-0.23	0.19
YGL084C	GUP1	-6.09	-2.82	3.61
YGL085W	LCL3	-0.14	-0.35	0.2
YGL086W	MAD1	0.33	0.34	-0.71
YGL087C	MMS2	-0.52	-0.41	0.35
YGL088W	YGL088W	-1.15	-1.15	1.04
YGL089C	MF(ALPHA)2	-0.29	-0.22	0.14
YGL090W	LIF1	-0.36	-0.33	0
YGL094C	PAN2	-0.81	-1.08	1.25
YGL095C	VPS45	-2.18	-2.52	2.44
YGL096W	TOS8	-0.43	0.05	0.11
YGL100W	SEH1	0.59	0.69	-0.64
YGL101W	YGL101W	0.23	-1.26	0.74
YGL101W	YGL101W	-0.54	-0.71	0.98
YGL104C	VPS73	-0.78	-0.72	0.41
YGL104C	VPS73	-0.41	-0.2	0.45
YGL105W	ARC1	-1.24	-1.34	1.01
YGL107C	RMD9	1.05	1.09	-0.97
YGL108C	YGL108C	-0.96	-0.02	-0.11
YGL109W	YGL109W	-1.05	-1.48	1.23
YGL110C	CUE3	-0.05	-0.61	-0.15
YGL114W	YGL114W	0.32	0.54	-0.58
YGL115W	SNF4	-0.1	1.25	-0.5
YGL117W	YGL117W	-0.34	-0.82	0.81
YGL118C	YGL118C	-0.86	-1.15	0.77
YGL119W	COQ8	0.61	0.29	-0.85
YGL121C	GPG1	0.01	-0.4	0.28
YGL125W	MET13	-0.54	-0.69	0.65
YGL126W	SCS3	0.58	0.23	-0.23
YGL129C	RSM23	1.44	2.01	-1.85
YGL131C	SNT2	1.19	1.28	-1.33
YGL132W	YGL132W	0.94	1.08	-1.05
YGL133W	ITC1	-0.08	-0.17	0.1
YGL134W	PCL10	0.39	0.58	-0.48
YGL135W	RPL1B	-0.38	-0.84	0.39
YGL136C	MRM2	-3.15	-2.97	3.95
YGL138C	YGL138C	0.52	0.36	-0.74
YGL139W	FLC3	0.95	1.15	-1.14
YGL140C	YGL140C	0.24	0.18	-0.42
YGL141W	HUL5	0.82	0.7	-0.57
YGL143C	MRF1	-0.35	-0.2	1.17
YGL144C	ROG1	0.11	0.17	-0.5
YGL146C	RRT6	0.49	0.69	-0.58
YGL147C	RPL9A	2.48	4.21	-3.61
YGL148W	ARO2	0.29	0.12	0.53
YGL149W	YGL149W	0.05	0.37	-0.3
YGL151W	NUT1	0.86	0.48	-0.32
YGL152C	YGL152C	0.27	0.48	-0.04
YGL153W	PEX14	0.42	0.65	-0.7
YGL156W	AMS1	-1.23	-0.3	0.35
YGL157W	ARI1	0.73	0.54	-0.77
YGL158W	RCK1	0.35	0.64	-0.99
YGL159W	YGL159W	-0.02	0.45	-0.56
YGL160W	AIM14	0.41	0.43	-0.27
YGL161C	YIP5	-0.27	-0.07	0.25
YGL162W	SUT1	0.26	0.16	-0.42
YGL164C	YRB30	0.06	-0.15	0.11
YGL165C	YGL165C	0.39	0.52	-0.19
YGL166W	CUP2	-0.04	-0.08	-0.02
YGL168W	HUR1	-1.69	-0.75	0.71
YGL170C	SPO74	-0.15	0.19	0.08
YGL173C	XRN1	-3.25	-2.94	3.47
YGL175C	SAE2	-0.22	-0.5	0.29
YGL176C	YGL176C	0.03	0.01	0.04
YGL177W	YGL177W	-0.37	-0.56	0.29
YGL178W	MPT5	-0.42	-0.25	0.4
YGL179C	TOS3	0.37	0.48	-0.27
YGL180W	ATG1	-0.22	-0.34	0.59
YGL181W	GTS1	0.24	0.18	-0.2
YGL184C	STR3	0.22	0.84	-0.22
YGL185C	YGL185C	-0.77	-0.33	0.5
YGL186C	TPN1	0.15	0.1	0.08
YGL188C-A	YGL188C-A	-3.76	-2.01	2.63
YGL190C	CDC55	0.37	0.47	-0.52
YGL191W	COX13	0.6	0.65	-1.07
YGL192W	IME4	0.28	-0.19	0.24
YGL194C	HOS2	-2.27	-1.81	2.13
YGL195W	GCN1	-3.87	-2.86	4.4
YGL196W	DSD1	-1.33	-1.18	0.98
YGL196W	DSD1	-0.41	-0.52	0.51
YGL197W	MDS3	-0.88	-0.93	0.77
YGL198W	YIP4	-1.11	-1.54	1.76
YGL199C	YGL199C	-3.71	-2.3	2.6
YGL199C	YGL199C	-0.05	-0.28	0.23
YGL202W	ARO8	0.36	0.33	-0.44
YGL202W	ARO8	-0.02	0.7	-0.85
YGL203C	KEX1	-1.72	-1.01	1.44
YGL205W	POX1	-0.69	-1.11	1.56
YGL208W	SIP2	0.89	1.52	-1.27
YGL209W	MIG2	-1.29	-0.69	1.07
YGL210W	YPT32	0.1	-0.2	0.34
YGL211W	NCS6	1.32	1.21	-1.14
YGL211W	NCS6	1.83	1.4	-1.61
YGL212W	VAM7	-2.01	-1.69	0.88
YGL213C	SKI8	0.14	1.36	-1.48
YGL214W	YGL214W	-2.65	-1.31	1.83
YGL214W	YGL214W	-0.49	-0.45	0.98
YGL215W	CLG1	-1.19	-0.11	0.41
YGL216W	KIP3	-0.42	-1.18	0.54
YGL216W	KIP3	-0.67	-0.2	0.71
YGL217C	YGL217C	0.22	-0.41	0.11
YGL217C	YGL217C	-0.03	0.07	0.06
YGL218W	YGL218W	-2.19	-0.87	1.66
YGL219C	MDM34	0.1	0.88	0.86
YGL220W	FRA2	0.91	0.11	-0.16
YGL221C	NIF3	-0.56	0.16	-0.03
YGL222C	EDC1	-1.72	-0.38	0.01
YGL224C	SDT1	-0.19	-0.58	-0.49
YGL224C	SDT1	-0.31	-0.12	0.02
YGL226C-A	OST5	-0.26	-0.29	0.1
YGL226W	MTC3	0.21	-0.58	-0.26
YGL227W	VID30	-1.47	-1.35	1.23
YGL228W	SHE10	-0.89	-0.86	1.72
YGL229C	SAP4	0.24	0.47	-0.54
YGL230C	YGL230C	-0.2	-1.07	0.42
YGL231C	EMC4	-1.43	-1.04	0.83
YGL232W	TAN1	-0.04	-0.09	0.14
YGL234W	ADE5_7	0.33	0.14	-0.55
YGL235W	YGL235W	-0.53	-0.68	0.66
YGL235W	YGL235W	-0.12	-0.24	-0.04
YGL236C	MTO1	-0.75	-0.63	0.71
YGL237C	HAP2	1.01	0.76	-0.66
YGL237C	HAP2	1.15	1.36	-0.99
YGL241W	KAP114	0.84	0.33	-0.51
YGL242C	YGL242C	-0.12	-1.02	0.46
YGL243W	TAD1	-0.19	-0.6	0.15
YGL244W	RTF1	-0.33	-1.34	0.92
YGL246C	RAI1	2.6	4.53	-3.49
YGL248W	PDE1	0.07	0.33	-0.68
YGL249W	ZIP2	-0.1	0.22	-0.37
YGL250W	RMR1	-0.81	-0.05	0
YGL251C	HFM1	-0.27	-0.07	0.03
YGL252C	RTG2	0.24	0.92	0.05
YGL253W	HXK2	-0.33	0.45	0.31
YGL254W	FZF1	-0.1	0	-0.03
YGL255W	ZRT1	-0.85	-0.83	1.16
YGL256W	ADH4	-0.55	-0.7	0.64
YGL257C	MNT2	-0.02	-0.02	0.02
YGL258W	VEL1	0.57	0.44	-0.04
YGL259W	YPS5	-0.99	-0.93	1.19
YGL260W	YGL260W	0.01	-0.32	0.38
YGL261C	PAU11	0.04	-0.22	0.23
YGL262W	YGL262W	-0.35	-0.48	0.46
YGL263W	COS12	0.05	-0.16	-0.17
YGR001C	EFM5	-0.5	-0.28	-0.14
YGR003W	CUL3	0.19	0.22	0.09
YGR004W	PEX31	-1.02	-0.94	0.75
YGR007W	ECT1	-0.21	-0.5	0.09
YGR008C	STF2	-0.4	-0.3	0.41
YGR010W	NMA2	-1.23	-1.31	1.3
YGR011W	YGR011W	-2.25	-1.94	3.1
YGR011W	YGR011W	-1.27	-0.32	0.55
YGR012W	YGR012W	-0.31	-0.34	0.37
YGR014W	MSB2	-0.52	-0.55	0.66
YGR015C	YGR015C	-1.01	-0.36	1.09
YGR016W	YGR016W	-0.71	-0.51	0.59
YGR017W	YGR017W	1.34	2.37	-0.87
YGR018C	YGR018C	-0.79	-0.84	1
YGR018C	YGR018C	-0.35	-0.33	0.44
YGR019W	UGA1	-0.37	-0.36	0.77
YGR021W	YGR021W	-1.35	-0.73	1.68
YGR022C	YGR022C	-0.01	0.06	-0.36
YGR022C	YGR022C	0.25	0.32	-0.26
YGR023W	MTL1	0.06	0.21	0.26
YGR025W	YGR025W	-0.3	-0.55	0.4
YGR025W	YGR025W	-0.46	0.53	-0.02
YGR026W	YGR026W	-2.85	-1.93	1.69
YGR027C	RPS25A	-0.69	-0.28	-0.4
YGR031W	IMO32	-0.07	0.02	0.27
YGR032W	GSC2	-0.77	-0.35	0.26
YGR033C	TIM21	0.03	0.83	-0.15
YGR034W	RPL26B	0.6	0.55	-0.83
YGR035C	YGR035C	-0.02	0.72	-0.26
YGR037C	ACB1	-4.87	-3.42	4.92
YGR037C	ACB1	-0.78	0.22	0.54
YGR038W	ORM1	-1.74	-1.8	1.89
YGR039W	YGR039W	0.13	0.01	0.26
YGR040W	KSS1	-0.46	-0.39	-0.16
YGR041W	BUD9	-0.91	-0.74	0.96
YGR042W	YGR042W	-0.5	-0.5	0.51
YGR043C	NQM1	-0.68	-0.8	0.51
YGR044C	RME1	-0.91	-1.07	0.61
YGR045C	YGR045C	0.32	0.4	-0.16
YGR049W	SCM4	-0.91	-0.34	0.41
YGR050C	YGR050C	-0.42	-0.97	0.68
YGR051C	YGR051C	-1.31	-0.85	1.1
YGR052W	FMP48	-0.05	-0.62	0.41
YGR053C	YGR053C	-0.32	-0.43	0.28
YGR054W	YGR054W	-0.38	-0.82	0.39
YGR055W	MUP1	0.38	0.67	-0.39
YGR056W	RSC1	-0.16	-0.17	-0.19
YGR057C	LST7	-1.78	-1.16	2.07
YGR058W	PEF1	-0.98	-0.3	0.52
YGR059W	SPR3	-1.87	-0.94	1.56
YGR061C	ADE6	-0.31	0.58	-0.15
YGR062C	COX18	-0.98	-0.64	0.98
YGR062C	COX18	0.53	0.39	-1.01
YGR063C	SPT4	-4.37	-2.92	3.13
YGR064W	YGR064W	-3.55	-2.19	2.33
YGR066C	YGR066C	-0.74	-0.52	0.41
YGR067C	YGR067C	-0.02	-0.64	0.47
YGR068C	ART5	-0.5	-0.26	0.71
YGR069W	YGR069W	-1.26	-0.97	0.66
YGR070W	ROM1	-0.36	-0.1	0.09
YGR071C	ENV11	-0.22	0.1	0.17
YGR072W	UPF3	-1.12	-1.16	1.93
YGR076C	MRPL25	-0.57	-1.51	1.27
YGR077C	PEX8	-0.64	-1.04	0.99
YGR078C	PAC10	-3.54	-1.87	2.91
YGR079W	YGR079W	-0.35	-0.38	0.3
YGR080W	TWF1	-0.05	-0.28	0.44
YGR081C	SLX9	-1.24	0.04	0.69
YGR084C	MRP13	-0.34	-0.09	0.1
YGR085C	RPL11B	1.16	1.41	-1.25
YGR086C	PIL1	-2.86	-1.48	1.58
YGR087C	PDC6	-0.63	-0.63	0.14
YGR088W	CTT1	-0.04	-0.16	0.2
YGR089W	NNF2	0.05	0.65	0.19
YGR092W	DBF2	-1.39	-1.41	1.82
YGR093W	DRN1	0.2	-0.13	0.27
YGR096W	TPC1	0.17	0.34	-0.7
YGR097W	ASK10	-0.67	-0.62	0.47
YGR100W	MDR1	-1.74	-1.43	1.76
YGR102C	GTF1	0.07	-0.07	-0.14
YGR106C	VOA1	-0.41	0.68	0.08
YGR107W	YGR107W	0.45	0.46	0.4
YGR108W	CLB1	-0.14	-0.09	-0.15
YGR109C	CLB6	-0.15	-0.35	0.24
YGR110W	CLD1	-0.62	-0.59	0.3
YGR111W	YGR111W	-0.64	0.09	0.17
YGR112W	SHY1	0.24	0.34	-0.22
YGR117C	YGR117C	-0.04	-0.16	-0.02
YGR118W	RPS23A	-0.27	-0.34	0.87
YGR121C	MEP1	-0.32	-1.19	1.4
YGR121W-A	YGR121W-A	-1.63	-1.46	1.46
YGR122C-A	YGR122C-A	-0.83	-0.97	0.76
YGR122W	YGR122W	-0.89	-0.81	0.79
YGR123C	PPT1	-0.14	-0.33	0.09
YGR124W	ASN2	0.04	-0.46	-0.11
YGR125W	YGR125W	0.12	0.05	0.37
YGR126W	YGR126W	0.03	0.26	0.18
YGR127W	YGR127W	-0.3	-0.36	0.2
YGR129W	SYF2	0.89	0.33	-0.21
YGR130C	YGR130C	-0.36	-0.67	0.67
YGR131W	FHN1	-0.8	-0.39	0.9
YGR132C	PHB1	0.79	1.53	-1.26
YGR133W	PEX4	0.08	0.33	0.68
YGR134W	CAF130	-1.61	-0.95	1.33
YGR136W	LSB1	-0.25	0.09	0.83
YGR137W	YGR137W	-0.31	0.3	-0.08
YGR141W	VPS62	-0.58	-0.46	1.1
YGR142W	BTN2	-1.79	-1.03	2.22
YGR143W	SKN1	-0.66	0.17	0.84
YGR144W	THI4	-0.69	-0.51	0.78
YGR146C-A	YGR146C-A	-0.74	-1.04	1.91
YGR148C	RPL24B	0.05	0.09	0.51
YGR149W	YGR149W	-0.05	0.12	0.2
YGR150C	CCM1	3.24	2.78	-3.48
YGR151C	YGR151C	0.38	0.8	0.27
YGR152C	RSR1	-0.38	0.19	0.85
YGR154C	GTO1	-0.21	-0.07	-0.26
YGR155W	CYS4	0.92	1.03	-0.81
YGR159C	NSR1	-6.13	-2.82	4.04
YGR160W	YGR160W	-2.06	-0.97	1.39
YGR161C	RTS3	-0.21	-0.23	0.13
YGR161W-C	YGR161W-C	-0.71	-0.71	0.66
YGR162W	TIF4631	-0.98	-0.89	1.63
YGR163W	GTR2	-0.48	-0.03	-0.05
YGR164W	YGR164W	-0.5	-0.51	0.27
YGR165W	MRPS35	0.9	1.23	-1.99
YGR166W	TRS65	-2.42	-1.39	2.05
YGR168C	YGR168C	0.33	0.85	-1.04
YGR169C	PUS6	-0.25	0.28	-0.31
YGR169C-A	LSO2	-0.06	0.18	-0.52
YGR170W	PSD2	-0.79	-1.07	0.86
YGR171C	MSM1	-0.95	-1.35	1.02
YGR173W	RBG2	-1.25	-0.82	0.73
YGR174C	CBP4	0.07	0.51	-1.15
YGR174W-A	YGR174W-A	-1.69	-1.04	1.06
YGR176W	YGR176W	-0.34	-0.63	0.21
YGR177C	ATF2	-0.5	-0.7	0.84
YGR178C	PBP1	-1.33	-0.33	0.46
YGR181W	TIM13	-12.61	-5.22	5.25
YGR182C	YGR182C	0.3	1.07	-0.21
YGR183C	QCR9	1.2	0.46	-0.96
YGR184C	UBR1	-0.19	-0.11	0.64
YGR187C	HGH1	-0.94	-1.19	0.22
YGR189C	CRH1	-0.84	-0.38	0.59
YGR192C	TDH3	0.13	0.79	-0.45
YGR193C	PDX1	-0.76	-0.44	0.6
YGR194C	XKS1	-1.77	-1.85	1.66
YGR196C	FYV8	-0.63	-0.78	0.46
YGR197C	SNG1	-1.62	-1.47	1.74
YGR199W	PMT6	-1.54	-0.43	1.15
YGR200C	ELP2	2.3	3.42	-3.46
YGR201C	YGR201C	0.93	0.72	-0.95
YGR202C	PCT1	0.05	0.13	0.27
YGR203W	YCH1	-1.46	-0.57	1.57
YGR204C-A	YGR204C-A	-0.33	0.2	-0.02
YGR205W	TDA10	-0.64	-0.02	0.19
YGR206W	MVB12	-0.69	-0.8	0.75
YGR207C	CIR1	-1.21	-0.93	1.33
YGR209C	TRX2	-0.97	-0.82	1.23
YGR212W	SLI1	-1.1	-0.73	0.9
YGR213C	RTA1	-1.48	-1.47	1.62
YGR214W	RPS0A	-1.26	-0.89	1.7
YGR215W	RSM27	0.44	-0.07	-0.6
YGR217W	CCH1	-1.29	-0.68	1.11
YGR219W	YGR219W	0.44	0.59	-0.26
YGR220C	MRPL9	-1.5	-2.25	2.13
YGR221C	TOS2	0.2	-0.28	0.14
YGR222W	PET54	0.51	0.41	-0.51
YGR223C	HSV2	0.01	-0.04	0.54
YGR224W	AZR1	0	0.44	-0.26
YGR225W	AMA1	-0.27	-0.56	0.55
YGR225W	AMA1	-0.2	0.1	-0.04
YGR226C	YGR226C	-0.31	0.34	0.37
YGR227W	DIE2	-0.05	-0.21	-0.38
YGR228W	YGR228W	-0.82	-0.65	0.52
YGR229C	SMI1	0.34	0.58	-0.08
YGR230W	BNS1	-1.02	-0.74	1.56
YGR231C	PHB2	0.16	0.25	-0.16
YGR232W	S6	-0.15	-0.34	0.46
YGR233C	PHO81	0.26	0.36	-0.24
YGR234W	YHB1	-0.25	-0.17	0.68
YGR235C	MIC26	-0.37	0.25	-0.01
YGR236C	SPG1	-1.23	-0.95	1.35
YGR237C	YGR237C	-0.96	-0.8	0.93
YGR238C	KEL2	0.49	0.09	-0.5
YGR239C	PEX21	-0.32	-0.32	0.41
YGR240C	PFK1	0.51	-0.59	0.66
YGR241C	YAP1802	0.09	0.56	-0.49
YGR242W	YGR242W	-0.13	0.46	-0.2
YGR243W	MPC3	-0.17	-0.35	0.54
YGR244C	LSC2	-1.04	-0.71	0.67
YGR244C	LSC2	0.09	-0.42	0.41
YGR247W	CPD1	0.12	0.11	-0.11
YGR248W	SOL4	0.48	0.24	-0.61
YGR249W	MGA1	0.21	0.53	-0.04
YGR250C	YGR250C	0.11	-0.18	0.34
YGR252W	GCN5	-0.89	-0.63	0.49
YGR254W	ENO1	-0.33	-0.45	0.03
YGR255C	COQ6	0.15	-0.06	0
YGR256W	GND2	1.2	1.07	-0.6
YGR258C	RAD2	0.27	-0.31	-0.1
YGR259C	YGR259C	1.11	0.51	-0.74
YGR260W	T1	-0.8	-0.86	0.97
YGR261C	APL6	-1.7	-0.37	0.73
YGR263C	SAY1	-1	-0.25	0.15
YGR266W	YGR266W	-0.42	-0.38	0.39
YGR268C	HUA1	-1.2	-0.48	-0.08
YGR269W	YGR269W	-0.22	-0.4	0.05
YGR270W	YTA7	-2.67	-1.41	2.66
YGR271C-A	EFG1	-5.23	-2.71	4.41
YGR271W	SLH1	1.06	0.89	-1.34
YGR273C	YGR273C	0.54	0.78	-0.72
YGR275W	RTT102	0.3	0.47	-0.53
YGR276C	RNH70	-0.15	-0.38	0.06
YGR279C	SCW4	-1.02	-0.35	0.5
YGR281W	YOR1	-1.01	-0.81	1.25
YGR282C	BGL2	-0.11	-0.5	0.41
YGR283C	YGR283C	-1.28	-1.04	1.43
YGR284C	ERV29	-1.33	-1.09	1.35
YGR286C	BIO2	-1.39	-1.31	1.33
YGR287C	IMA1	-0.48	-0.8	0.94
YGR288W	MAL13	-2.04	-1.14	1.32
YGR289C	MAL11	-0.26	-0.56	0.24
YGR290W	YGR290W	-1.4	-1.11	1.24
YGR291C	YGR291C	-0.12	-0.7	0.42
YGR292W	MAL12	0.66	1.19	-0.77
YHL001W	RPL14B	1.2	1.53	-1.13
YHL003C	LAG1	0.1	0.13	-0.05
YHL004W	MRP4	-3.99	-2.94	3.75
YHL005C	YHL005C	0.75	1.08	-0.95
YHL006C	SHU1	0.16	-0.06	0.56
YHL008C	YHL008C	0.41	-0.64	0.07
YHL009C	YAP3	-0.31	-0.67	0.29
YHL010C	ETP1	0.41	-0.08	-0.11
YHL012W	YHL012W	-0.67	-0.54	0.89
YHL013C	OTU2	0.88	1.08	-0.86
YHL014C	YLF2	0.03	-0.37	0.34
YHL015W-A	YHL015W-A	-0.74	-0.7	0.45
YHL016C	DUR3	-0.36	-0.73	0.4
YHL017W	YHL017W	0.06	0.08	0.4
YHL019C	APM2	-0.23	-0.78	0.86
YHL020C	OPI1	0.19	0.17	-0.47
YHL021C	AIM17	0.33	0.32	0.14
YHL022C	SPO11	-0.52	-0.76	0.72
YHL023C	NPR3	0.81	0.72	-0.19
YHL024W	RIM4	0.91	0.52	-0.35
YHL026C	YHL026C	-0.49	-0.68	0.61
YHL027W	RIM101	-0.53	-0.73	0.45
YHL028W	WSC4	-0.61	-1.05	1.2
YHL029C	OCA5	-0.34	-0.65	0.6
YHL030W	ECM29	-0.39	-0.38	0.43
YHL032C	GUT1	-1.92	-1.56	1.61
YHL033C	RPL8A	-5.37	-3.25	4.87
[truncated: 2,699 more rows]

## Sheet: B - Screen hits
ORF	Gene	Underexpanded	Overexpanded	Overexpanded with extended sheets	Overexpanded with disorganized structures	Clustered	Deletion induces UPR
YJR073C	OPI3	1	0	0	0	1	1
YCR053W	THR4	1	0	0	0	1	0
YGR157W	CHO2	1	0	0	0	1	0
YOL108C	INO4	1	0	0	0	1	0
YCR028C	FEN2	1	0	0	0	0	0
YDL185W	VMA1	1	0	0	0	0	0
YKL080W	VMA5	1	0	0	0	0	0
YDR176W	NGG1	1	0	0	0	0	0
YHR026W	VMA16	1	0	0	0	0	0
YNL141W	AAH1	1	0	0	0	0	0
YOR311C	DGK1	1	0	0	0	0	0
YPL205C	YPL205C	1	0	0	0	0	0
YPR069C	SPE3	1	0	0	0	0	0
YHR018C	ARG4	1	0	0	0	0	1
YKL143W	LTV1	1	0	0	0	0	0
YOR106W	VAM3	1	0	0	0	0	0
YPL084W	BRO1	1	0	0	0	0	0
YPR139C	LOA1	1	0	0	0	0	0
YGL058W	RAD6	1	0	0	0	0	0
YNL167C	SKO1	1	0	0	0	0	0
YLR441C	RPS1A	1	0	0	0	0	0
YCR081W	SRB8	1	0	0	0	0	1
YNR006W	VPS27	1	0	0	0	0	1
YBR048W	RPS11B	1	0	0	0	0	0
YBR189W	RPS9B	1	0	0	0	0	0
YOR270C	VPH1	1	0	0	0	0	0
YDR452W	PPN1	1	0	0	0	0	0
YEL044W	IES6	1	0	0	0	0	0
YGL188C-A	YGL188C-A	1	0	0	0	0	0
YLR264C-A	YLR264C-A	1	0	0	0	0	0
YNL162W	RPL42A	1	0	0	0	0	1
YIL090W	ICE2	1	0	0	0	0	1
YLR048W	RPS0B	1	0	0	0	0	0
YMR143W	RPS16A	1	0	0	0	0	0
YNL302C	RPS19B	1	0	0	0	0	0
YOR355W	GDS1	1	0	0	0	0	0
YJR145C	RPS4A	1	0	0	0	0	1
YLR110C	CCW12	0	1	1	0	0	1
YER016W	BIM1	0	1	1	0	0	0
YLR242C	ARV1	0	1	1	0	0	1
YNL133C	FYV6	0	1	1	0	0	1
YLR244C	MAP1	0	1	1	0	0	0
YCL029C	BIK1	0	1	1	0	0	0
YDR226W	ADK1	0	1	1	0	0	1
YDR369C	XRS2	0	1	1	0	0	0
YGL003C	CDH1	0	1	1	0	0	0
YGL206C	CHC1	0	1	1	0	0	0
YJL047C	RTT101	0	1	1	0	0	0
YAL058W	CNE1	0	1	1	0	0	1
YBR009C	HHF1	0	1	1	0	0	1
YDL059C	RAD59	0	1	1	0	0	0
YDL073W	AHK1	0	1	1	0	0	0
YGL167C	PMR1	0	1	1	0	0	1
YIL034C	CAP2	0	1	1	0	0	0
YJR074W	MOG1	0	1	1	0	0	0
YNR051C	BRE5	0	1	1	0	0	1
YDL047W	SIT4	0	1	1	0	0	0
YER139C	RTR1	0	1	1	0	0	0
YGR285C	ZUO1	0	1	1	0	0	0
YDR477W	SNF1	0	1	1	0	0	0
YHR154W	RTT107	0	1	1	0	0	0
YER151C	UBP3	0	1	1	0	0	1
YDR076W	RAD55	0	1	1	0	0	0
YML032C	RAD52	0	1	1	0	0	0
YLL002W	RTT109	0	1	1	0	0	0
YLR234W	TOP3	0	1	1	0	0	0
YOR080W	DIA2	0	1	1	0	0	0
YHL031C	GOS1	0	1	0	1	0	1
YDR245W	MNN10	0	1	0	1	0	1
YEL036C	ANP1	0	1	0	1	0	1
YFR036W	CDC26	0	1	0	1	0	0
YJL115W	ASF1	0	1	0	1	0	0
YGL020C	GET1	0	1	0	1	0	1
YER083C	GET2	0	1	0	1	0	1
YML071C	COG8	0	1	0	1	0	1
YNL041C	COG6	0	1	0	1	0	1
YGL223C	COG1	0	1	0	1	0	0
YNL051W	COG5	0	1	0	1	0	1
YEL009C	GCN4	0	1	0	1	0	0
YLR039C	RIC1	0	1	0	1	0	0
YBR289W	SNF5	0	1	0	1	0	0
YPR164W	MMS1	0	1	0	1	0	0
YGR036C	CAX4	0	1	0	1	0	0
YHR183W	GND1	0	1	0	1	0	1
YJL029C	VPS53	0	1	0	1	0	1
YJR118C	ILM1	0	1	0	1	0	1
YLR079W	SIC1	0	1	0	1	0	0
YLR261C	VPS63	0	1	0	1	0	1
YLR262C	YPT6	0	1	0	1	0	1
YMR307W	GAS1	0	1	0	1	0	0
YNL169C	PSD1	0	1	0	1	0	0
YBR103W	SIF2	0	1	0	0	1	1
YBR106W	SND3	0	1	0	0	1	1
YDR358W	GGA1	0	1	0	0	1	0
YNL148C	ALF1	0	1	0	0	1	1
YDR378C	LSM6	0	1	0	0	0	0
YLR056W	ERG3	0	1	0	0	0	0
YLR371W	ROM2	0	1	0	0	0	0
YOR061W	CKA2	0	1	0	0	0	1
YMR142C	RPL13B	0	1	0	0	0	0
YHR192W	LNP1	0	1	0	0	0	0
YDL192W	ARF1	0	1	0	0	0	1
YBR283C	SSH1	0	1	0	0	0	0
YJL204C	RCY1	0	1	0	0	0	0
YKR020W	VPS51	0	1	0	0	0	1
YKR019C	IRS4	0	1	0	0	0	1
YDR414C	ERD1	0	1	0	0	0	1
YOR035C	SHE4	0	1	0	0	0	1
YCR044C	PER1	0	1	0	0	0	1
YJL062W	LAS21	0	1	0	0	0	1
YJL183W	MNN11	0	1	0	0	0	0
YOR014W	RTS1	0	1	0	0	0	0
YCR034W	ELO2	0	1	0	0	0	1
YDL013W	SLX5	0	1	0	0	0	0
YDR004W	RAD57	0	1	0	0	0	0
YER014W	HEM14	0	1	0	0	0	0
YGL240W	DOC1	0	1	0	0	0	0
YHR013C	ARD1	0	1	0	0	0	0
YGL163C	RAD54	0	1	0	0	0	0
YBR003W	COQ1	0	1	0	0	0	0
YBR233W	PBP2	0	1	0	0	0	0
YCL060C	YCL060C	0	1	0	0	0	0
YDL074C	BRE1	0	1	0	0	0	0
YGR188C	BUB1	0	1	0	0	0	1
YKR072C	SIS2	0	1	0	0	0	0
YOR026W	BUB3	0	1	0	0	0	1
YOR216C	RUD3	0	1	0	0	0	1
YDR080W	VPS41	0	1	0	0	0	0
YJL092W	SRS2	0	1	0	0	0	0
YMR224C	MRE11	0	1	0	0	0	1
YPL017C	IRC15	0	1	0	0	0	0
YPR045C	THP3	0	1	0	0	0	0
YAL044C	GCV3	0	1	0	0	0	0
YDR150W	NUM1	0	0	0	0	1	0
YOR165W	SEY1	0	0	0	0	1	1
YDR070C	FMP16	0	0	0	0	1	0
YLR404W	SEI1	0	0	0	0	1	0
YPL106C	SSE1	0	0	0	0	1	0
YBR069C	TAT1	0	0	0	0	1	0
YGL019W	CKB1	0	0	0	0	1	1
YOR039W	CKB2	0	0	0	0	1	0

## Sheet: C - Enrichment UPR activation
		Knockout strain collection	Underexpanded	Overexpanded	Extended sheets	Disorganized	Clustered
	Total number of strains	4973	37	96	30	24	16
	UPR-inducing gene deletions	393	6	37	9	12	6
	Fold enrichment		2.05	4.88	3.8	6.33	4.75
	p-value		0.06958	2.523e-16	0.0003972	7.554e-08	0.00101
