# Supplementary material for: Ice2 promotes ER membrane biogenesis in yeast by inhibiting the conserved lipin phosphatase complex
Source: EMBO J. 2021 Oct 6;40(22):e107958. doi: 10.15252/embj.2021107958 (PMC8591542; doi:10.15252/embj.2021107958)
Supplement: Supplementary file 5 — Source Data for Expanded View [file EMBJ-40-e107958-s001.zip]

Archive with 70 entries (63 files):
- SourceData_EVFigs/
- __MACOSX/._SourceData_EVFigs
- SourceData_EVFigs/.DS_Store
- __MACOSX/SourceData_EVFigs/._.DS_Store
- SourceData_EVFigs/EV1/
- __MACOSX/SourceData_EVFigs/._EV1
- SourceData_EVFigs/EV2/
- __MACOSX/SourceData_EVFigs/._EV2
- SourceData_EVFigs/EV5/
- __MACOSX/SourceData_EVFigs/._EV5
- SourceData_EVFigs/EV4/
- __MACOSX/SourceData_EVFigs/._EV4
- SourceData_EVFigs/EV3/
- __MACOSX/SourceData_EVFigs/._EV3
- SourceData_EVFigs/EV1/.DS_Store
- __MACOSX/SourceData_EVFigs/EV1/._.DS_Store
- SourceData_EVFigs/EV1/GEM untreated.tif
- __MACOSX/SourceData_EVFigs/EV1/._GEM untreated.tif
- SourceData_EVFigs/EV1/GEM estradiol.tif
- __MACOSX/SourceData_EVFigs/EV1/._GEM estradiol.tif
- SourceData_EVFigs/EV1/GEM GAL-ino2* estradiol.tif
- __MACOSX/SourceData_EVFigs/EV1/._GEM GAL-ino2* estradiol.tif
- SourceData_EVFigs/EV1/GEM GAL-ino2* untreated.tif
- __MACOSX/SourceData_EVFigs/EV1/._GEM GAL-ino2* untreated.tif
- SourceData_EVFigs/EV2/EV2.xlsx
- __MACOSX/SourceData_EVFigs/EV2/._EV2.xlsx
- SourceData_EVFigs/EV5/EV5.pdf
- __MACOSX/SourceData_EVFigs/EV5/._EV5.pdf
- SourceData_EVFigs/EV4/EV4A.pdf
- __MACOSX/SourceData_EVFigs/EV4/._EV4A.pdf
- SourceData_EVFigs/EV4/EV4C.pdf
- __MACOSX/SourceData_EVFigs/EV4/._EV4C.pdf
- SourceData_EVFigs/EV4/EV4B.pdf
- __MACOSX/SourceData_EVFigs/EV4/._EV4B.pdf
- SourceData_EVFigs/EV4/.DS_Store
- __MACOSX/SourceData_EVFigs/EV4/._.DS_Store
- SourceData_EVFigs/EV4/EV4D/
- __MACOSX/SourceData_EVFigs/EV4/._EV4D
- SourceData_EVFigs/EV3/EV3B corrected.xlsx
- __MACOSX/SourceData_EVFigs/EV3/._EV3B corrected.xlsx
- SourceData_EVFigs/EV3/.DS_Store
- __MACOSX/SourceData_EVFigs/EV3/._.DS_Store
- SourceData_EVFigs/EV3/EV3C corrected.xlsx
- __MACOSX/SourceData_EVFigs/EV3/._EV3C corrected.xlsx
- SourceData_EVFigs/EV3/EV3D.docx
- __MACOSX/SourceData_EVFigs/EV3/._EV3D.docx
- SourceData_EVFigs/EV3/EV3A.xlsx
- __MACOSX/SourceData_EVFigs/EV3/._EV3A.xlsx
- SourceData_EVFigs/EV4/EV4D/bottom Ice2scarlet Sei1neon LDs merge red and green.tif
- __MACOSX/SourceData_EVFigs/EV4/EV4D/._bottom Ice2scarlet Sei1neon LDs merge red and green.tif
- SourceData_EVFigs/EV4/EV4D/bottom Ice2scarlet Sei1neon LDs green channel.tif
- __MACOSX/SourceData_EVFigs/EV4/EV4D/._bottom Ice2scarlet Sei1neon LDs green channel.tif
- SourceData_EVFigs/EV4/EV4D/.DS_Store
- __MACOSX/SourceData_EVFigs/EV4/EV4D/._.DS_Store
- SourceData_EVFigs/EV4/EV4D/top Ice2scarlet Sei1neon LDs blue channel.tif
- __MACOSX/SourceData_EVFigs/EV4/EV4D/._top Ice2scarlet Sei1neon LDs blue channel.tif
- SourceData_EVFigs/EV4/EV4D/bottom Ice2scarlet Sei1neon LDs red channel.tif
- __MACOSX/SourceData_EVFigs/EV4/EV4D/._bottom Ice2scarlet Sei1neon LDs red channel.tif
- SourceData_EVFigs/EV4/EV4D/top Ice2scarlet Sei1neon LDs merge red and green.tif
- __MACOSX/SourceData_EVFigs/EV4/EV4D/._top Ice2scarlet Sei1neon LDs merge red and green.tif
- SourceData_EVFigs/EV4/EV4D/bottom Ice2scarlet Sei1neon LDs merge red and blue.tif
- __MACOSX/SourceData_EVFigs/EV4/EV4D/._bottom Ice2scarlet Sei1neon LDs merge red and blue.tif
- SourceData_EVFigs/EV4/EV4D/top Ice2scarlet Sei1neon LDs red channel.tif
- __MACOSX/SourceData_EVFigs/EV4/EV4D/._top Ice2scarlet Sei1neon LDs red channel.tif
- SourceData_EVFigs/EV4/EV4D/top Ice2scarlet Sei1neon LDs green channel.tif
- __MACOSX/SourceData_EVFigs/EV4/EV4D/._top Ice2scarlet Sei1neon LDs green channel.tif
- SourceData_EVFigs/EV4/EV4D/bottom Ice2scarlet Sei1neon LDs blue channel.tif
- __MACOSX/SourceData_EVFigs/EV4/EV4D/._bottom Ice2scarlet Sei1neon LDs blue channel.tif
- SourceData_EVFigs/EV4/EV4D/top Ice2scarlet Sei1neon LDs merge red and blue.tif
- __MACOSX/SourceData_EVFigs/EV4/EV4D/._top Ice2scarlet Sei1neon LDs merge red and blue.tif
