# Supplementary material for: Ice2 promotes ER membrane biogenesis in yeast by inhibiting the conserved lipin phosphatase complex
Source: EMBO J. 2021 Oct 6;40(22):e107958. doi: 10.15252/embj.2021107958 (PMC8591542; doi:10.15252/embj.2021107958)
Supplement: Supplementary file 5 — Source Data for Expanded View [file EMBJ-40-e107958-s001.zip › SourceData_EVFigs/EV2/EV2.xlsx]

## Sheet: EV2 Hac1SR DTT
Raw data					Data for plot					T-test (two-tailed, non-paired, equal variance unless otherwise specified)
Replicate 1					averages
	GFP/BFP	normalized to corresponding untreated				GFP/BFP	normalized to corresponding untreated			Replicate 1	WT	1
WT	0.213952	1								Replicate 2	WT	1
WT 1hDTT	1.53711	7.18439			WT	0.150008	1			Replicate 3	WT	1
WT 2hDTT	3.39831	15.8835			WT 1hDTT	1.23311	8.22032			Replicate 1	WT 1hDTT	7.18439
ice2	0.224559	1.04958			WT 2hDTT	2.16348	14.4224			Replicate 2	WT 1hDTT	9.16132
ice2 1hDTT	0.986237	4.60963								Replicate 3	WT 1hDTT	9.15617
ice2 2hDTT	2.06666	9.65947			ice2	0.170926	1.13945			Replicate 1	WT 2hDTT	15.8835
					ice2 1hDTT	0.767013	5.11316			Replicate 2	WT 2hDTT	12.2148
					ice2 2hDTT	1.48707	9.91333			Replicate 3	WT 2hDTT	14.3528
Replicate 2										Replicate 1	ice2	1.04958
	GFP/BFP	normalized to corresponding untreated			SEM					Replicate 2	ice2	1.09268
WT	0.138519	1				GFP/BFP	normalized to corresponding untreated			Replicate 3	ice2	1.40296
WT 1hDTT	1.26902	9.16132								Replicate 1	ice2 1hDTT	4.60963
WT 2hDTT	1.69197	12.2148			WT	0.0340892				Replicate 2	ice2 1hDTT	5.09185
ice2	0.151356	1.09268			WT 1hDTT	0.186746	0.658119			Replicate 3	ice2 1hDTT	6.24779
ice2 1hDTT	0.705317	5.09185			WT 2hDTT	0.623137	1.06391			Replicate 1	ice2 2hDTT	9.65947
ice2 2hDTT	1.40527	10.1449								Replicate 2	ice2 2hDTT	10.1449
					ice2	0.0271413	0.111308			Replicate 3	ice2 2hDTT	10.1413
					ice2 1hDTT	0.113049	0.486045
Replicate 3					ice2 2hDTT	0.313685	0.161213
	GFP/BFP	normalized to corresponding untreated								t-tests	p values
WT	0.097552	1								0h	0.244118	unequal variance (WT normalized)
WT 1hDTT	0.893202	9.15617								1h	0.0176609	equal variance
WT 2hDTT	1.40014	14.3528								2h	0.0179347	equal variance
ice2	0.136862	1.40296
ice2 1hDTT	0.609485	6.24779
ice2 2hDTT	0.989299	10.1413

## Sheet: EV2 Hac1SR Tm
Raw data					Data for plot					T-test (two-tailed, non-paired, equal variance unless otherwise specified)
Replicate 1					averages
	GFP/BFP	normalized to corresponding untreated				GFP/BFP	normalized to corresponding untreated
WT	0.213952	1								Replicate 1	WT	1
WT 1hTm	1.26194	5.89823			WT	0.150008	1			Replicate 2	WT	1
WT 2hTm	2.86018	13.3683			WT 1hTm	0.946637	6.3106			Replicate 3	WT	1
ice2	0.224559	1.04958			WT 2hTm	2.43177	16.211			Replicate 1	WT 1hTm	5.89823
ice2 1hTm	0.798434	3.73184								Replicate 2	WT 1hTm	6.10445
ice2 2hTm	1.77948	8.31721			ice2	0.170926	1.13945			Replicate 3	WT 1hTm	7.50774
					ice2 1hTm	0.540162	3.6009			Replicate 1	WT 2hTm	13.3683
					ice2 2hTm	1.29389	8.62548			Replicate 2	WT 2hTm	19.9347
Replicate 2										Replicate 3	WT 2hTm	17.1581
	GFP/BFP	normalized to corresponding untreated			SEM					Replicate 1	ice2	1.04958
WT	0.138519	1				GFP/BFP	normalized to corresponding untreated			Replicate 2	ice2	1.09268
WT 1hTm	0.845581	6.10445								Replicate 3	ice2	1.40296
WT 2hTm	2.76133	19.9347			WT	0.0340892				Replicate 1	ice2 1hTm	3.73184
ice2	0.151356	1.09268			WT 1hTm	0.161	0.50565			Replicate 2	ice2 1hTm	3.195
ice2 1hTm	0.442568	3.195			WT 2hTm	0.380056	1.90305			Replicate 3	ice2 1hTm	3.89007
ice2 2hTm	1.19648	8.63767								Replicate 1	ice2 2hTm	8.31721
					ice2	0.0271413	0.111308			Replicate 2	ice2 2hTm	8.63767
					ice2 1hTm	0.130414	0.210336			Replicate 3	ice2 2hTm	9.28426
Replicate 3					ice2 2hTm	0.256898	0.284408
	GFP/BFP	normalized to corresponding untreated								t-tests	p values
WT	0.097552	1								0h	0.244118	unequal variance (WT normalized)
WT 1hTm	0.732395	7.50774								1h	0.00612279	equal variance
WT 2hTm	1.67381	17.1581								2h	0.0137393	equal variance
ice2	0.136862	1.40296
ice2 1hTm	0.379484	3.89007
ice2 2hTm	0.905698	9.28426

## Sheet: EV2 UPRE-GFP Tm
Raw data					Data for plot					T-test (two-tailed, non-paired, equal variance unless otherwise specified)
Replicate 1					averages
	GFP/BFP	normalized to corresponding untreated				GFP/BFP	normalized to corresponding untreated			Replicate 1	WT	1
WT	0.985122	1								Replicate 2	WT	1
WT 1hTm	1.83141	1.85907			WT	0.79274	1			Replicate 3	WT	1
WT 2hTm	4.41116	4.47778			WT 1hTm	1.6309	2.05729			Replicate 1	WT 1hTm	1.85907
ice2	0.98052	0.995328			WT 2hTm	3.37183	4.25338			Replicate 2	WT 1hTm	2.52849
ice2 1hTm	1.31195	1.33176								Replicate 3	WT 1hTm	1.7525
ice2 2hTm	2.73655	2.77787			ice2	0.780526	0.984592			Replicate 1	WT 2hTm	4.47778
					ice2 1hTm	1.10559	1.39464			Replicate 2	WT 2hTm	3.98279
					ice2 2hTm	2.09001	2.63644			Replicate 3	WT 2hTm	4.24512
Replicate 2										Replicate 1	ice2	0.995328
	GFP/BFP	normalized to corresponding untreated			SEM					Replicate 2	ice2	0.948518
WT	0.798827	1				GFP/BFP	normalized to corresponding untreated			Replicate 3	ice2	1.01529
WT 1hTm	2.01983	2.52849								Replicate 1	ice2 1hTm	1.33176
WT 2hTm	3.18156	3.98279			WT	0.11287				Replicate 2	ice2 1hTm	1.56002
ice2	0.757701	0.948518			WT 1hTm	0.299695	0.242859			Replicate 3	ice2 1hTm	1.27656
ice2 1hTm	1.24618	1.56002			WT 2hTm	0.553374	0.142978			Replicate 1	ice2 2hTm	2.77787
ice2 2hTm	2.01988	2.52855								Replicate 2	ice2 2hTm	2.52855
					ice2	0.109474	0.0197871			Replicate 3	ice2 2hTm	2.54699
					ice2 1hTm	0.174516	0.0867608
Replicate 3					ice2 2hTm	0.354769	0.0802104			t-tests	p values
	GFP/BFP	normalized to corresponding untreated								0h	0.562302	unequal variance (WT normalized)
WT	0.594273	1								1h	0.0634055	equal variance
WT 1hTm	1.04146	1.7525								2h	0.000592148	equal variance
WT 2hTm	2.52276	4.24512
ice2	0.603357	1.01529
ice2 1hTm	0.758627	1.27656
ice2 2hTm	1.51361	2.54699
