# Supplementary material for: Ice2 promotes ER membrane biogenesis in yeast by inhibiting the conserved lipin phosphatase complex
Source: EMBO J. 2021 Oct 6;40(22):e107958. doi: 10.15252/embj.2021107958 (PMC8591542; doi:10.15252/embj.2021107958)
Supplement: Supplementary file 5 — Source Data for Expanded View [file EMBJ-40-e107958-s001.zip › SourceData_EVFigs/EV3/EV3B corrected.xlsx]

## Sheet: EV3B
Raw data								Data for plot								T-test (two-tailed, non-paired, equal variance)
Replicate 1											SEM	SEM	SEM				for t.test	sheets	coverage
	Sheets	Tubular Clusters	Tubules	Tubules all	ER coverage				Sheets	Tubules_all	ER coverage	Sheets	Tubules_all			Replicate 1	wt 0h	0.0460968	0.54971
wt 0h	0.0460968	0.0114083	0.492205	0.503613	0.54971											Replicate 2	wt 0h	0.0433299	0.538393
ice2 0h	0.00105042	0.0141942	0.50284	0.517035	0.518085			wt 0h	0.0475813	0.495967	0.00330535	0.00297703	0.00417788			Replicate 3	wt 0h	0.053317	0.542543
DLD 0h	0.0499925	0.00171889	0.499656	0.501375	0.551368			ice2 0h	0.00384739	0.510891	0.00604716	0.00226477	0.00506694			Replicate 1	ice2 0h	0.00105042	0.518085
DLDice2 0h	0.00320183	0.0208632	0.521949	0.542812	0.546014			DLD 0h	0.050414	0.496717	0.00276953	0.000653078	0.00334595			Replicate 2	ice2 0h	0.00833137	0.52313
wt 6h	0.205806	0.0401085	0.418023	0.458132	0.663937			DLDice2 0h	0.00181331	0.532376	0.00616562	0.00084971	0.00536784			Replicate 3	ice2 0h	0.00216039	0.503
ice2 6h	0.0148431	0.0257887	0.475426	0.501214	0.516057											Replicate 1	DLD 0h	0.0499925	0.551368
DLD 6h	0.214475	0.00931169	0.43212	0.441432	0.655907			wt 6h	0.212352	0.441145	0.0096058	0.00671632	0.00877358			Replicate 2	DLD 0h	0.0516953	0.541923
DLDice2 6h	0.0180459	0.0130977	0.507766	0.520864	0.53891			ice2 6h	0.00872261	0.51244	0.00663355	0.00348093	0.00959464			Replicate 3	DLD 0h	0.049554	0.548103
								DLD 6h	0.208843	0.434595	0.013282	0.0100986	0.00397556			Replicate 1	DLDice2 0h	0.00320183	0.546014
Replicate 2								DLDice2 6h	0.0160722	0.520585	0.00119147	0.0057245	0.00525209			Replicate 2	DLDice2 0h	0.00196761	0.531307
	Sheets	Tubular Clusters	Tubules	Tubules all	ER coverage											Replicate 3	DLDice2 0h	0.000270502	0.525247
wt 0h	0.0433299	0.0167602	0.478303	0.495063	0.538393											Replicate 1	wt 6h	0.205806	0.663937
ice2 0h	0.00833137	0.00832614	0.506472	0.514799	0.52313											Replicate 2	wt 6h	0.225783	0.662242
DLD 0h	0.0516953	0.0116446	0.478583	0.490227	0.541923											Replicate 3	wt 6h	0.205467	0.63431
DLDice2 0h	0.00196761	0.0226531	0.506686	0.529339	0.531307											Replicate 1	ice2 6h	0.0148431	0.516057
wt 6h	0.225783	0.00732275	0.429136	0.436459	0.662242											Replicate 2	ice2 6h	0.00278915	0.53432
ice2 6h	0.00278915	0.034241	0.49729	0.531531	0.53432											Replicate 3	ice2 6h	0.00853558	0.51311
DLD 6h	0.222824	0.0166527	0.41804	0.434693	0.657517											Replicate 1	DLD 6h	0.214475	0.655907
DLDice2 6h	0.00531863	0.0334393	0.4961	0.529539	0.534858											Replicate 2	DLD 6h	0.222824	0.657517
																Replicate 3	DLD 6h	0.189229	0.61689
Replicate 3																Replicate 1	DLDice2 6h	0.0180459	0.53891
	Sheets	Tubular Clusters	Tubules	Tubules all	ER coverage											Replicate 2	DLDice2 6h	0.00531863	0.534858
wt 0h	0.053317	0.0150623	0.474163	0.489225	0.542543											Replicate 3	DLDice2 6h	0.024852	0.536204
ice2 0h	0.00216039	0.0243289	0.476511	0.50084	0.503
DLD 0h	0.049554	0.00703947	0.49151	0.498549	0.548103												t-tests	sheets	coverage
DLDice2 0h	0.000270502	0.0103145	0.514662	0.524977	0.525247												wt vs ice2 0	0.000306017	0.0139124
wt 6h	0.205467	0.0199189	0.408924	0.428843	0.63431												DLD vs DLD ice2 0	1.41401e-06	0.128048
ice2 6h	0.00853558	0.0145749	0.49	0.504574	0.51311												wt vs ice2 6	1.13237e-05	0.000345221
DLD 6h	0.189229	0.00148259	0.426178	0.427661	0.61689												DLD vs DLD ice2 6	7.70245e-05	0.0013193
DLDice2 6h	0.024852	0.0161633	0.495189	0.511352	0.536204
