# Supplementary material for: Ice2 promotes ER membrane biogenesis in yeast by inhibiting the conserved lipin phosphatase complex
Source: EMBO J. 2021 Oct 6;40(22):e107958. doi: 10.15252/embj.2021107958 (PMC8591542; doi:10.15252/embj.2021107958)
Supplement: Supplementary file 5 — Source Data for Expanded View [file EMBJ-40-e107958-s001.zip › SourceData_EVFigs/EV3/EV3C corrected.xlsx]

## Sheet: EV3C
Raw data								Data for plot								T-test (two-tailed, non-paired, equal variance)
Replicate 1											SEM	SEM	SEM					sheets	coverage
	Sheets	Tubular Clusters	Tubules	Tubules all	ER coverage				Sheets	Tubules_all	ER coverage	Sheets	Tubules_all			Replicate 1	wt	0.0512428	0.551441
wt 0h	0.0512428	0.00200723	0.494177	0.496184	0.549434											Replicate 2	wt	0.0579937	0.54946
ice2 0h	0	0.00748536	0.495732	0.503217	0.510703			wt	0.0532159	0.501155	0.00708494	0.00240093	0.00745557			Replicate 3	wt	0.0504112	0.575177
DLD 0h	0.0534699	0.00106308	0.496287	0.49735	0.551883			ice2	0.00179056	0.52283	0.0137013	0.00179056	0.00997412			Replicate 1	ice2	0	0.518188
DLDice2 0h	0	0	0.527405	0.527405	0.527405			DLD	0.0417249	0.512308	0.00676053	0.00701629	0.00768412			Replicate 2	ice2	0.00537168	0.581428
wt 6h	0.234004	0.00120378	0.471512	0.472716	0.707924			DLDice2	0	0.543621	0.00858944	0	0.00858944			Replicate 3	ice2	0	0.535793
ice2 6h	0.0355776	0.00460486	0.550563	0.555167	0.59535											Replicate 1	DLD	0.0534699	0.552946
DLD 6h	0.241999	0.000849396	0.479019	0.479868	0.722716			wt DTT	0.232682	0.477481	0.00404154	0.00244128	0.00282317			Replicate 2	DLD	0.0292022	0.554832
DLDice2 6h	0.020758	0.00280025	0.552625	0.555425	0.578984			ice2 DTT	0.0508534	0.549356	0.00468197	0.00798685	0.00294773			Replicate 3	DLD	0.0425025	0.577404
								DLD DTT	0.229583	0.487538	0.00655384	0.015553	0.00833688			Replicate 1	DLDice2	0	0.527405
Replicate 2								DLDice2 DTT	0.0394482	0.559556	0.0124647	0.0114831	0.00877587			Replicate 2	DLDice2	0	0.55664
	Sheets	Tubular Clusters	Tubules	Tubules all	ER coverage											Replicate 3	DLDice2	0	0.546817
wt 0h	0.0579937	0.00278576	0.488681	0.491466	0.54946											Replicate 1	wt DTT	0.234004	0.709128
ice2 0h	0.00537168	0.0232892	0.506189	0.529478	0.558139											Replicate 2	wt DTT	0.227951	0.733267
DLD 0h	0.0292022	0.00444756	0.512287	0.516735	0.550384											Replicate 3	wt DTT	0.236092	0.718893
DLDice2 0h	0	0	0.55664	0.55664	0.55664											Replicate 1	ice2 DTT	0.0355776	0.548005
wt 6h	0.227951	0.011415	0.471072	0.482487	0.721852											Replicate 2	ice2 DTT	0.0544469	0.586697
ice2 6h	0.0544469	0.00138605	0.545924	0.54731	0.603143											Replicate 3	ice2 DTT	0.0625357	0.605205
DLD 6h	0.198676	0.00602008	0.498174	0.504194	0.70889											Replicate 1	DLD DTT	0.241999	0.723565
DLDice2 6h	0.0372351	0.00574153	0.570653	0.576395	0.619372											Replicate 2	DLD DTT	0.198676	0.71491
																Replicate 3	DLD DTT	0.248075	0.73617
Replicate 3																Replicate 1	DLDice2 DTT	0.020758	0.581784
	Sheets	Tubular Clusters	Tubules	Tubules all	ER coverage											Replicate 2	DLDice2 DTT	0.0372351	0.625113
wt 0h	0.0504112	0.00447508	0.51134	0.515816	0.570702											Replicate 3	DLDice2 DTT	0.0603516	0.617607
ice2 0h	0	0	0.535793	0.535793	0.535793
DLD 0h	0.0425025	0.00603033	0.51681	0.522841	0.571374												t-tests	sheets	coverage
DLDice2 0h	0	0	0.546817	0.546817	0.546817												wt vs ice2	6.75035e-05	0.545995
wt 6h	0.236092	0.00277962	0.474462	0.477241	0.716113												DLD vs DLD ice2	0.00401112	0.194829
ice2 6h	0.0625357	0.00343794	0.542153	0.545591	0.611565												wt vs ice2 DTT	2.63329e-05	0.00153383
DLD 6h	0.248075	0.00477152	0.47378	0.478551	0.731398												DLD vs DLD ice2 DTT	0.000599419	0.00137134
DLDice2 6h	0.0603516	0.0052037	0.541645	0.546848	0.612404
