# Supplementary material for: Ice2 promotes ER membrane biogenesis in yeast by inhibiting the conserved lipin phosphatase complex
Source: EMBO J. 2021 Oct 6;40(22):e107958. doi: 10.15252/embj.2021107958 (PMC8591542; doi:10.15252/embj.2021107958)
Supplement: Supplementary file 5 — Source Data for Expanded View [file EMBJ-40-e107958-s001.zip › SourceData_EVFigs/EV3/EV3A.xlsx]

## Sheet: EV3A
Raw data					Data for plot
Replicate 1	sample	area under the curve			sample	area under the curve	SEM
	ice2	5.15663			ice2	5.5787	0.345464
	LD	8.02778			LD	8.41149	0.402587
	LD_ice2	5.34974			LD_ice2	5.35584	0.386694
	WT	9.16477			WT	9.11849	0.394461
Replicate 2	sample	area under the curve
	ice2	5.316
	LD	7.99032
	LD_ice2	4.68913
	WT	8.4133
Replicate 3	sample	area under the curve
	ice2	6.26348
	LD	9.21638
	LD_ice2	6.02864
	WT	9.77741
