# Supplementary material for: Ice2 promotes ER membrane biogenesis in yeast by inhibiting the conserved lipin phosphatase complex
Source: EMBO J. 2021 Oct 6;40(22):e107958. doi: 10.15252/embj.2021107958 (PMC8591542; doi:10.15252/embj.2021107958)
Supplement: Supplementary file 6 — Source Data for Figure 1 [file EMBJ-40-e107958-s010.zip]

Archive with 18 entries (17 files):
- 1B/
- __MACOSX/._1B
- 1B/.DS_Store
- __MACOSX/1B/._.DS_Store
- 1B/1B_estradiol_cortical.tif
- __MACOSX/1B/._1B_estradiol_cortical.tif
- 1B/1B_estradiol_mid.tif
- __MACOSX/1B/._1B_estradiol_mid.tif
- 1B/1B_untreated_cortical.tif
- __MACOSX/1B/._1B_untreated_cortical.tif
- 1B/1B_untreated_mid.tif
- __MACOSX/1B/._1B_untreated_mid.tif
- 1C.xlsx
- __MACOSX/._1C.xlsx
- 1D.pdf
- __MACOSX/._1D.pdf
- 1E.xlsx
- __MACOSX/._1E.xlsx
