# Supplementary material for: Ice2 promotes ER membrane biogenesis in yeast by inhibiting the conserved lipin phosphatase complex
Source: EMBO J. 2021 Oct 6;40(22):e107958. doi: 10.15252/embj.2021107958 (PMC8591542; doi:10.15252/embj.2021107958)
Supplement: Supplementary file 6 — Source Data for Figure 1 [file EMBJ-40-e107958-s010.zip › 1C.xlsx]

## Sheet: 1C
raw data
replicate 1	GFP	GFP-background	BFP	(GFP-background)/BFP	normalized to WT
control	92.04
control + estradiol	84.24
control + DTT	170.04
UPRE GAL	652.08	560.04	1623.3	0.4017	0.72564
UPRE GAL + estradiol	422.76	338.52	1320.2	0.320224	0.57846
UPRE GAL-ino2*	527.28	435.24	1477	0.356994	0.644882
UPRE GAL-ino2* + estradiol	578.76	494.52	1415.4	0.408902	0.73865
UPRE WT	787.8	695.76	1423.1	0.55358	1
UPRE WT + estradiol	753.48	669.24	1426.6	0.528165	0.954089
UPRE WT + DTT	4190.94	4020.9	2398.2	1.74754	3.15679
replicate 2	GFP	GFP-background	BFP	GFP/BFP	normalized to WT
control	78.5
control + estradiol	67.51
control + DTT	114.61
UPRE GAL	486.7	408.2	1198.84	0.340496	0.763328
UPRE GAL + estradiol	265.33	197.82	1179.12	0.167769	0.376107
UPRE GAL-ino2*	414.48	335.98	1302.88	0.257875	0.578108
UPRE GAL-ino2* + estradiol	533.8	466.29	1453.16	0.32088	0.719353
UPRE WT	613.87	535.37	1200.2	0.446067	1
UPRE WT + estradiol	536.94	469.43	1240.32	0.378475	0.84847
UPRE WT + DTT	2717.67	2603.06	2695.52	0.965699	2.16492
replicate 3	GFP	GFP-background	BFP	GFP/BFP	normalized to WT
control	70.65
control + estradiol	62.8
control + DTT	102.05
UPRE GAL	604.45	533.8	1483.76	0.359762	0.677036
UPRE GAL + estradiol	328.13	265.33	1593.92	0.166464	0.313268
UPRE GAL-ino2*	520.455	449.805	1422.56	0.316194	0.595046
UPRE GAL-ino2* + estradiol	456.87	394.07	1721.76	0.228876	0.430723
UPRE WT	789.71	719.06	1353.2	0.531377	1
UPRE WT + estradiol	630.355	567.555	1476.96	0.384272	0.723163
UPRE WT + DTT	3410.04	3307.99	2575.84	1.28424	2.41681
mean of replicates	normalized to WT
UPRE GAL	0.722002
UPRE GAL + estradiol	0.422612
UPRE GAL-ino2*	0.606012
UPRE GAL-ino2* + estradiol	0.629575
UPRE WT	1
UPRE WT + estradiol	0.841907
UPRE WT + DTT	2.5795
data for plot
	GAL untreated	GAL + estradiol	GAL-ino2* untreated	GAL-ino2* + estradiol	WT untreated	WT + estradiol	WT DTT
mean	0.722002	0.422612	0.606012	0.629575	1	0.841907	2.5795
SEM	0.0249768	0.0800077	0.0200407	0.0995823		0.0667434	0.29766
for t-test
	replicate 1	replicate 2	replicate 3
UPRE GAL	0.72564	0.763328	0.677036
UPRE GAL + estradiol	0.57846	0.376107	0.313268
UPRE GAL-ino2*	0.644882	0.578108	0.595046
UPRE GAL-ino2* + estradiol	0.73865	0.719353	0.430723
UPRE WT	1	1	1
UPRE WT + estradiol	0.954089	0.84847	0.723163
UPRE WT + DTT	3.15679	2.16492	2.41681
t-test
UPRE GAL vs UPRE GAL + estradiol		0.023334	(two-tailed, non-paired, equal variance)
UPRE GAL-ino2* vs UPRE GAL-ino2* + estradiol		0.827944	(two-tailed, non-paired, equal variance)
UPRE WT vs UPRE WT + estradiol		0.141392	(two-tailed, non-paired, unequal variance)
UPRE WT vs UPRE WT + DTT		0.0337276	(two-tailed, non-paired, unequal variance)
