# Supplementary material for: Ice2 promotes ER membrane biogenesis in yeast by inhibiting the conserved lipin phosphatase complex
Source: EMBO J. 2021 Oct 6;40(22):e107958. doi: 10.15252/embj.2021107958 (PMC8591542; doi:10.15252/embj.2021107958)
Supplement: Supplementary file 6 — Source Data for Figure 1 [file EMBJ-40-e107958-s010.zip › 1E.xlsx]

## Sheet: 1E
raw data
replicate 1	ER area/cell periphery area	profile area/cell periphery area
E 0	0.334398	0.0487357	0.674561
E 10	0.371327	0.0693559	0.53274
E 25	0.364255	0.0763694	0.502361
E 50	0.433297	0.107777	0.422379
E 100	0.450057	0.122587	0.371694
E 200	0.473852	0.138255	0.348675
E 400	0.480149	0.148609	0.325195
E 800	0.466269	0.155369	0.288583
OPI1	0.485353	0.178962	0.311854
DTT 1	0.50091	0.232776	0.280231
replicate 2	ER area/cell periphery area	profile area/cell periphery area
E 0	0.364822	0.052001	0.703085
E 10	0.364441	0.0850987	0.544536
E 25	0.398573	0.0782065	0.501872
E 50	0.430004	0.105094	0.435221
E 100	0.427463	0.104254	0.389605
E 200	0.445159	0.122785	0.36389
E 400	0.453616	0.113739	0.373523
E 800	0.472711	0.159182	0.327131
OPI1	0.454844	0.141786	0.348091
DTT 1	0.477028	0.188797	0.27347
replicate 2	ER area/cell periphery area	profile area/cell periphery area
E 0	0.311231	0.0431275	0.671799
E 10	0.382477	0.0646712	0.570942
E 25	0.378955	0.0955113	0.443324
E 50	0.409061	0.117652	0.378874
E 100	0.411287	0.135062	0.378717
E 200	0.450104	0.134828	0.33431
E 400	0.461899	0.147141	0.329273
E 800	0.436237	0.150002	0.351053
OPI1	0.462272	0.156699	0.347587
DTT 1	0.461365	0.180926	0.322721
mean	ER area/cell periphery area	profile area/cell periphery area
E 0	0.336817	0.0479547	0.683149
E 10	0.372749	0.0730419	0.549406
E 25	0.380594	0.0833624	0.482519
E 50	0.424121	0.110174	0.412158
E 100	0.429602	0.120634	0.380005
E 200	0.456372	0.131956	0.348959
E 400	0.465221	0.136496	0.342664
E 800	0.458406	0.154851	0.322256
OPI1	0.46749	0.159149	0.335844
DTT 1	0.479768	0.200833	0.292141
data for plot
size of peripheral ER								size of ER profiles								number of ER gaps
	ER area/cell periphery area	SD	SEM						profile area/cell periphery area	SD	SEM						gaps/cell periphery length	SD	SEM
E 0	0.336817	0.0268772	0.0155176					E 0	0.0479547	0.00448799	0.00259114					E 0	0.683149	0.0173208	0.0100002
E 10	0.372749	0.00910186	0.00525496					E 10	0.0730419	0.010701	0.00617822					E 10	0.549406	0.0195609	0.0112935
E 25	0.380594	0.0172178	0.00994072					E 25	0.0833624	0.0105613	0.00609757					E 25	0.482519	0.033945	0.0195981
E 50	0.424121	0.0131454	0.0075895					E 50	0.110174	0.0066136	0.00381836					E 50	0.412158	0.0295312	0.0170499
E 100	0.429602	0.0194731	0.0112428					E 100	0.120634	0.0154964	0.00894682					E 100	0.380005	0.00902474	0.00521044
E 200	0.456372	0.0153393	0.00885613					E 200	0.131956	0.00812481	0.00469086					E 200	0.348959	0.0147919	0.00854014
E 400	0.465221	0.0135747	0.00783733					E 400	0.136496	0.0197225	0.0113868					E 400	0.342664	0.0268026	0.0154745
E 800	0.458406	0.0194668	0.0112392					E 800	0.154851	0.00461167	0.00266255					E 800	0.322256	0.0315188	0.0181974
OPI1	0.46749	0.01591	0.00918566					OPI1	0.159149	0.0187088	0.0108015					OPI1	0.335844	0.0207772	0.0119957
DTT 1	0.479768	0.0199141	0.0114974					DTT 1	0.200833	0.027942	0.0161323					DTT 1	0.292141	0.0266983	0.0154143
