# Supplementary material for: Ice2 promotes ER membrane biogenesis in yeast by inhibiting the conserved lipin phosphatase complex
Source: EMBO J. 2021 Oct 6;40(22):e107958. doi: 10.15252/embj.2021107958 (PMC8591542; doi:10.15252/embj.2021107958)
Supplement: Supplementary file 7 — Source Data for Figure 2 [file EMBJ-40-e107958-s007.zip]

Archive with 42 entries (40 files):
- 2A/
- 2A/.DS_Store
- __MACOSX/2A/._.DS_Store
- 2A/arv1.tif
- __MACOSX/2A/._arv1.tif
- 2A/bre1.tif
- __MACOSX/2A/._bre1.tif
- 2A/cog1.tif
- __MACOSX/2A/._cog1.tif
- 2A/dgk1.tif
- __MACOSX/2A/._dgk1.tif
- 2A/erd1.tif
- __MACOSX/2A/._erd1.tif
- 2A/fyv6.tif
- __MACOSX/2A/._fyv6.tif
- 2A/gga1.tif
- __MACOSX/2A/._gga1.tif
- 2A/ice2.tif
- __MACOSX/2A/._ice2.tif
- 2A/opi3.tif
- __MACOSX/2A/._opi3.tif
- 2A/psd1.tif
- __MACOSX/2A/._psd1.tif
- 2A/ura7.tif
- __MACOSX/2A/._ura7.tif
- 2A/WT.tif
- __MACOSX/2A/._WT.tif
- 2C/
- 2C/.DS_Store
- __MACOSX/2C/._.DS_Store
- 2C/lnp1 merge.tif
- __MACOSX/2C/._lnp1 merge.tif
- 2C/lnp1 Rtn1.tif
- __MACOSX/2C/._lnp1 Rtn1.tif
- 2C/lnp1 Sec63.tif
- __MACOSX/2C/._lnp1 Sec63.tif
- 2C/sey1 merge.tif
- __MACOSX/2C/._sey1 merge.tif
- 2C/sey1 Rtn1.tif
- __MACOSX/2C/._sey1 Rtn1.tif
- 2C/sey1 Sec63.tif
- __MACOSX/2C/._sey1 Sec63.tif
