# Supplementary material for: Ice2 promotes ER membrane biogenesis in yeast by inhibiting the conserved lipin phosphatase complex
Source: EMBO J. 2021 Oct 6;40(22):e107958. doi: 10.15252/embj.2021107958 (PMC8591542; doi:10.15252/embj.2021107958)
Supplement: Supplementary file 8 — Source Data for Figure 3 [file EMBJ-40-e107958-s014.zip]

Archive with 22 entries (20 files):
- SourceData_Fig3/
- __MACOSX/._SourceData_Fig3
- SourceData_Fig3/.DS_Store
- __MACOSX/SourceData_Fig3/._.DS_Store
- SourceData_Fig3/3D.xlsx
- __MACOSX/SourceData_Fig3/._3D.xlsx
- SourceData_Fig3/3A/
- __MACOSX/SourceData_Fig3/._3A
- SourceData_Fig3/3C corrected.xlsx
- __MACOSX/SourceData_Fig3/._3C corrected.xlsx
- SourceData_Fig3/3E corrected.xlsx
- __MACOSX/SourceData_Fig3/._3E corrected.xlsx
- SourceData_Fig3/3A/.DS_Store
- __MACOSX/SourceData_Fig3/3A/._.DS_Store
- SourceData_Fig3/3A/WT estradiol.tif
- __MACOSX/SourceData_Fig3/3A/._WT estradiol.tif
- SourceData_Fig3/3A/WT untreated.tif
- __MACOSX/SourceData_Fig3/3A/._WT untreated.tif
- SourceData_Fig3/3A/ice2 untreated.tif
- __MACOSX/SourceData_Fig3/3A/._ice2 untreated.tif
- SourceData_Fig3/3A/ice2 estradiol.tif
- __MACOSX/SourceData_Fig3/3A/._ice2 estradiol.tif
