# Supplementary material for: Ice2 promotes ER membrane biogenesis in yeast by inhibiting the conserved lipin phosphatase complex
Source: EMBO J. 2021 Oct 6;40(22):e107958. doi: 10.15252/embj.2021107958 (PMC8591542; doi:10.15252/embj.2021107958)
Supplement: Supplementary file 8 — Source Data for Figure 3 [file EMBJ-40-e107958-s014.zip › SourceData_Fig3/3D.xlsx]

## Sheet: 3D
raw data					data for plot					t-test
replicate 1	wt	∆ice2			mean	wt	∆ice2
untreated	1	0.517632			untreated	1	0.574519				wt untreatd	wt estradiol	∆ice2 untreated	∆ice2 estradiol
estradiol	91.9854	134.675			estradiol	96.9556	152.185			replicate 1	1	91.9854	0.517632	134.675
										replicate 2	1	71.1767	0.594604	164.659
					SEM	wt	∆ice2			replicate 3	1	127.705	0.61132	157.223
replicate 2	wt	∆ice2			untreated		0.0288496
untreated	1	0.594604			estradiol	16.5063	9.01466			wt untreated vs wt estradiol		0.0283392	(two-tailed, unpaired, unequal variance)
estradiol	71.1767	164.659								∆ice2 untreated vs ∆ice2 estradiol		7.32604e-05	(two-tailed, unpaired, equal variance)
replicate 3	wt	∆ice2
untreated	1	0.61132
estradiol	127.705	157.223
