# Supplementary material for: Ice2 promotes ER membrane biogenesis in yeast by inhibiting the conserved lipin phosphatase complex
Source: EMBO J. 2021 Oct 6;40(22):e107958. doi: 10.15252/embj.2021107958 (PMC8591542; doi:10.15252/embj.2021107958)
Supplement: Supplementary file 8 — Source Data for Figure 3 [file EMBJ-40-e107958-s014.zip › SourceData_Fig3/3C corrected.xlsx]

## Sheet: 3C
Raw data								Data for plot									T-test (two-tailed, non-paired, equal variance)
Replicate 1												SEM	SEM	SEM					Sheets	Tubules_all	ER coverage
	Sheets	Tubular Clusters	Tubules	Tubules_all	ER coverage				Sheets	Tubules_all		ER coverage	Sheets	Tubules_all			Replicate 1	wt 0	0.0534959	0.474637	0.528133
wt_0h	0.0534959	0.00134146	0.473295	0.474637	0.528133												Replicate 2	wt 0	0.0531035	0.460152	0.513256
wt_2h	0.0733792	0.0120111	0.490223	0.502234	0.575613			wt_0h	0.0531789	0.451143		0.0169265	0.000165569	0.0167811			Replicate 3	wt 0	0.0529374	0.418639	0.471576
wt_4h	0.14183	0.0162353	0.464455	0.48069	0.62252			wt_2h	0.087845	0.488868		0.00141522	0.00723474	0.00684179			Replicate 1	wt 2	0.0733792	0.502234	0.575613
wt_6h	0.252614	0.00313536	0.363397	0.366532	0.619146			wt_4h	0.152068	0.456205		0.0116721	0.00525327	0.0160801			Replicate 2	wt 2	0.094797	0.484725	0.579522
ice2_0h	0.00167595	0.0373296	0.448899	0.486229	0.487905			wt_6h	0.25202	0.374997		0.00473092	0.00139342	0.00441709			Replicate 3	wt 2	0.0953588	0.479646	0.575005
ice2_2h	0.0111908	0.0149732	0.483823	0.498796	0.509987												Replicate 1	wt 4	0.14183	0.48069	0.62252
ice2_4h	0.0286262	0.0210236	0.436557	0.45758	0.486207			ice2_0h	0.00778064	0.472044		0.00450362	0.00310414	0.00723438			Replicate 2	wt 4	0.155146	0.46202	0.617166
ice2_6h	0.0233527	0.00777586	0.471594	0.47937	0.502722			ice2_2h	0.0115542	0.498015		0.000875636	0.00215787	0.00302589			Replicate 3	wt 4	0.15923	0.425905	0.585135
								ice2_4h	0.024856	0.487344		0.015158	0.00355555	0.0183968			Replicate 1	wt 6	0.252614	0.366532	0.619146
Replicate 2								ice2_6h	0.0304266	0.475634		0.00257503	0.00612935	0.00357227			Replicate 2	wt 6	0.254081	0.381419	0.6355
	Sheets	Tubular Clusters	Tubules	Tubules_all	ER coverage												Replicate 3	wt 6	0.249365	0.377039	0.626404
wt_0h	0.0531035	0.0025088	0.457644	0.460152	0.513256
wt_2h	0.094797	0.0177195	0.467005	0.484725	0.579522												Replicate 1	Δice2 0	0.00167595	0.486229	0.487905
wt_4h	0.155146	0.0093081	0.452712	0.46202	0.617166												Replicate 2	Δice2 0	0.0118111	0.467419	0.47923
wt_6h	0.254081	0.00722034	0.374198	0.381419	0.6355												Replicate 3	Δice2 0	0.00985486	0.462483	0.472338
ice2_0h	0.0118111	0.0301771	0.437242	0.467419	0.47923												Replicate 1	Δice2 2	0.0111908	0.498796	0.509987
ice2_2h	0.00801157	0.0167358	0.486086	0.502822	0.510833												Replicate 2	Δice2 2	0.00801157	0.502822	0.510833
ice2_4h	0.0177494	0.0245349	0.496424	0.520959	0.538708												Replicate 3	Δice2 2	0.0154601	0.492427	0.507887
ice2_6h	0.0252932	0.0189486	0.460092	0.47904	0.504333												Replicate 1	Δice2 4	0.0286262	0.45758	0.486207
																	Replicate 2	Δice2 4	0.0177494	0.520959	0.538708
Replicate 3																	Replicate 3	Δice2 4	0.0281926	0.483492	0.511685
	Sheets	Tubular Clusters	Tubules	Tubules_all	ER coverage												Replicate 1	Δice2 6	0.0233527	0.47937	0.502722
wt_0h	0.0529374	0.00761714	0.411022	0.418639	0.471576												Replicate 2	Δice2 6	0.0252932	0.47904	0.504333
wt_2h	0.0953588	0.0129462	0.4667	0.479646	0.575005												Replicate 3	Δice2 6	0.042634	0.468492	0.511126
wt_4h	0.15923	0.0204402	0.405465	0.425905	0.585135
wt_6h	0.249365	0.0106444	0.366395	0.377039	0.626404
ice2_0h	0.00985486	0.023905	0.438578	0.462483	0.472338													t-test	Sheets	Tubules_all	ER coverage
ice2_2h	0.0154601	0.0239507	0.468477	0.492427	0.507887													Δice2 vs WT 0	0.000127871	0.316524	0.234485
ice2_4h	0.0281926	0.0306371	0.452855	0.483492	0.511685													Δice2 vs WT 2	0.000539688	0.288579	2.25509e-06
ice2_6h	0.042634	0.0144894	0.454003	0.468492	0.511126													Δice2 vs WT 4	3.64887e-05	0.271521	0.00737582
																		Δice2 vs WT 6	3.86387e-06	5.96472e-05	2.32855e-05
