# Supplementary material for: Ice2 promotes ER membrane biogenesis in yeast by inhibiting the conserved lipin phosphatase complex
Source: EMBO J. 2021 Oct 6;40(22):e107958. doi: 10.15252/embj.2021107958 (PMC8591542; doi:10.15252/embj.2021107958)
Supplement: Supplementary file 8 — Source Data for Figure 3 [file EMBJ-40-e107958-s014.zip › SourceData_Fig3/3E corrected.xlsx]

## Sheet: 3E
Raw data									Data for plot							T-test (two-tailed, non-paired, equal variance)
Replicate 1											SEM	SEM	SEM					Sheets	ER coverage
	Sheets	Tubular Clusters	Tubules	Tubules_all	ER coverage				Sheets	Tubules_all	ER coverage	Sheets	Tubules_all			Replicate 1	wt	0.0526956	0.53771
wt	0.0526956	0.00735408	0.47766	0.485014	0.53771			wt	0.0472932	0.497037	0.00966847	0.00428164	0.00832701			Replicate 2	wt	0.0388381	0.531907
ice2	0.00315721	0.0177357	0.50531	0.523045	0.526202			ice2	0.0102218	0.513962	0.00188212	0.0035337	0.0047797			Replicate 3	wt	0.050346	0.563375
opi1	0.202962	0.00142583	0.478916	0.480342	0.683303			opi1	0.18867	0.44355	0.025919	0.00753244	0.0196086			Replicate 1	ice2	0.00315721	0.526202
opi1 ice2	0.0261667	0.0224681	0.452523	0.474991	0.501157			opi1 ice2	0.0289782	0.476221	0.00215689	0.00414713	0.00320691			Replicate 2	ice2	0.0139265	0.525925
																Replicate 3	ice2	0.0135817	0.520423
																Replicate 1	opi1	0.202962	0.683303
																Replicate 2	opi1	0.177398	0.614313
																Replicate 3	opi1	0.18565	0.599045
																Replicate 1	opi1 ice2	0.0261667	0.501157
Replicate 2																Replicate 2	opi1 ice2	0.0236262	0.505913
	Sheets	Tubular Clusters	Tubules	Tubules_all	ER coverage											Replicate 3	opi1 ice2	0.0371417	0.508526
wt	0.0388381	0.0145388	0.47853	0.493069	0.531907
ice2	0.0139265	0.0158514	0.496147	0.511999	0.525925
opi1	0.177398	0.00259547	0.434319	0.436914	0.614313											t-tests
opi1 ice2	0.0236262	0.023788	0.458499	0.482287	0.505913												sheets	wt	ice2	opi1	opi1 ice2
																	wt	n/a	0.0026143	8.25614e-05	0.0371994
																	ice2		n/a	2.79484e-05	0.0262335
																	opi1			n/a	4.94754e-05
																	opi1 ice2				n/a
Replicate 3
	Sheets	Tubular Clusters	Tubules	Tubules_all	ER coverage												ER coverage	wt	ice2	opi1	opi1 ice2
wt	0.050346	0.0109788	0.50205	0.513029	0.563375												wt	n/a	0.110263	0.0336287	0.0168146
ice2	0.0135817	0.0246862	0.482155	0.506841	0.520423												ice2		n/a	0.0141761	0.00268221
opi1	0.18565	0.00494512	0.40845	0.413395	0.599045												opi1			n/a	0.00813816
opi1 ice2	0.0371417	0.0211547	0.45023	0.471384	0.508526												opi1 ice2				n/a
