# Supplementary material for: Ice2 promotes ER membrane biogenesis in yeast by inhibiting the conserved lipin phosphatase complex
Source: EMBO J. 2021 Oct 6;40(22):e107958. doi: 10.15252/embj.2021107958 (PMC8591542; doi:10.15252/embj.2021107958)
Supplement: Supplementary file 9 — Source Data for Figure 4 [file EMBJ-40-e107958-s011.zip]

Archive with 42 entries (40 files):
- SourceData_Fig4/
- __MACOSX/._SourceData_Fig4
- SourceData_Fig4/4E.xlsx
- __MACOSX/SourceData_Fig4/._4E.xlsx
- SourceData_Fig4/.DS_Store
- __MACOSX/SourceData_Fig4/._.DS_Store
- SourceData_Fig4/4B.xlsx
- __MACOSX/SourceData_Fig4/._4B.xlsx
- SourceData_Fig4/4F corrected.xlsx
- __MACOSX/SourceData_Fig4/._4F corrected.xlsx
- SourceData_Fig4/4G.xlsx
- __MACOSX/SourceData_Fig4/._4G.xlsx
- SourceData_Fig4/4A corrected.xlsx
- __MACOSX/SourceData_Fig4/._4A corrected.xlsx
- SourceData_Fig4/4C-D/
- __MACOSX/SourceData_Fig4/._4C-D
- SourceData_Fig4/4C-D/ice2 untreated Rtn1cherry.tif
- __MACOSX/SourceData_Fig4/4C-D/._ice2 untreated Rtn1cherry.tif
- SourceData_Fig4/4C-D/ice2 DTT merge.tif
- __MACOSX/SourceData_Fig4/4C-D/._ice2 DTT merge.tif
- SourceData_Fig4/4C-D/.DS_Store
- __MACOSX/SourceData_Fig4/4C-D/._.DS_Store
- SourceData_Fig4/4C-D/WT untreated Rtn1cherry.tif
- __MACOSX/SourceData_Fig4/4C-D/._WT untreated Rtn1cherry.tif
- SourceData_Fig4/4C-D/ice2 untreated Sec63neon.tif
- __MACOSX/SourceData_Fig4/4C-D/._ice2 untreated Sec63neon.tif
- SourceData_Fig4/4C-D/WT DTT Rtn1cherry.tif
- __MACOSX/SourceData_Fig4/4C-D/._WT DTT Rtn1cherry.tif
- SourceData_Fig4/4C-D/WT untreated merge.tif
- __MACOSX/SourceData_Fig4/4C-D/._WT untreated merge.tif
- SourceData_Fig4/4C-D/ice2 DTT Rtn1cherry.tif
- __MACOSX/SourceData_Fig4/4C-D/._ice2 DTT Rtn1cherry.tif
- SourceData_Fig4/4C-D/WT DTT merge.tif
- __MACOSX/SourceData_Fig4/4C-D/._WT DTT merge.tif
- SourceData_Fig4/4C-D/WT untreated Sec63neon.tif
- __MACOSX/SourceData_Fig4/4C-D/._WT untreated Sec63neon.tif
- SourceData_Fig4/4C-D/WT DTT Sec63neon.tif
- __MACOSX/SourceData_Fig4/4C-D/._WT DTT Sec63neon.tif
- SourceData_Fig4/4C-D/ice2 DTT Sec63neon.tif
- __MACOSX/SourceData_Fig4/4C-D/._ice2 DTT Sec63neon.tif
- SourceData_Fig4/4C-D/ice2 untreated merge.tif
- __MACOSX/SourceData_Fig4/4C-D/._ice2 untreated merge.tif
