# Supplementary material for: Ice2 promotes ER membrane biogenesis in yeast by inhibiting the conserved lipin phosphatase complex
Source: EMBO J. 2021 Oct 6;40(22):e107958. doi: 10.15252/embj.2021107958 (PMC8591542; doi:10.15252/embj.2021107958)
Supplement: Supplementary file 9 — Source Data for Figure 4 [file EMBJ-40-e107958-s011.zip › SourceData_Fig4/4E.xlsx]

## Sheet: 4E
Raw data						Data for plot					T-test (two-tailed, non-paired, equal variance)
percentage of cells with Rtn1-only puncta						mean					for t-test	WT	∆ice2
						DTT (min)	WT	∆ice2			0	0	0
Replicate 1	WT	∆ice2				0	0.0666667	0.602098			0	0	1.27804
0	0	0				30	0.181913	1.62066			0	0.528256	0.528256
30	0.225225	2.09602				60	3.43049	46.1076			30	0.225225	2.09602
60	1.99618	50.7167				120	27.817	95.3879			30	0.320513	1.74126
120	21.0413	96.8794									30	0	1.0247
						SEM					60	1.99618	50.7167
						DTT (min)	WT	∆ice2			60	4.18613	47.0164
Replicate 2	WT	∆ice2				0	0.0666667	0.370781			60	4.10915	40.5896
0	0	1.27804				30	0.0950247	0.315088			120	21.0413	96.8794
30	0.320513	1.74126				60	0.717498	2.95855			120	33.6032	96.5699
60	4.18613	47.0164				120	3.6599	1.33973			120	28.8065	92.7144
120	33.6032	96.5699
											t-tests wt vs ice2	p values
											0	0.357949
Replicate 2	WT	∆ice2									30	0.0119523
0	0.2	0.528256									60	0.000150223
30	0	1.0247									120	6.49599e-05
60	4.10915	40.5896
120	28.8065	92.7144
