# Supplementary material for: Ice2 promotes ER membrane biogenesis in yeast by inhibiting the conserved lipin phosphatase complex
Source: EMBO J. 2021 Oct 6;40(22):e107958. doi: 10.15252/embj.2021107958 (PMC8591542; doi:10.15252/embj.2021107958)
Supplement: Supplementary file 9 — Source Data for Figure 4 [file EMBJ-40-e107958-s011.zip › SourceData_Fig4/4B.xlsx]

## Sheet: 4B
Raw data					Data for plot					T-test (two-tailed, non-paired, equal variance unless otherwise specified)
Replicate 1										Replicate 1	WT	1
	GFP/BFP					GFP/BFP				Replicate 2	WT	1
WT	0.985122	1			WT	0.79274	1			Replicate 3	WT	1
WT 1hDTT	2.84853	2.89155			WT 1hDTT	2.19508	2.76375			Replicate 1	WT 1hDTT	2.89155
WT 2hDTT	6.57176	6.67101			WT 2hDTT	4.25119	5.15933			Replicate 2	WT 1hDTT	2.58034
ice2	0.98052	0.995328								Replicate 3	WT 1hDTT	2.81935
ice2 1hDTT	1.70685	1.73263			ice2	0.780526	0.986378			Replicate 1	WT 2hDTT	6.67101
ice2 2hDTT	4.64272	4.71284			ice2 1hDTT	1.24786	1.57346			Replicate 2	WT 2hDTT	4.63472
					ice2 2hDTT	2.65768	3.1929			Replicate 3	WT 2hDTT	4.17225
										Replicate 1	ice2	0.995328
Replicate 2										Replicate 2	ice2	0.948518
	GFP/BFP				SEM					Replicate 3	ice2	1.01529
WT	0.798827	1				GFP/BFP				Replicate 1	ice2 1hDTT	1.73263
WT 1hDTT	2.06124	2.58034			WT	0.11287				Replicate 2	ice2 1hDTT	1.2769
WT 2hDTT	3.70234	4.63472			WT 1hDTT	0.345185	0.0940427			Replicate 3	ice2 1hDTT	1.71085
ice2	0.757701	0.948518			WT 2hDTT	1.2128	0.767541			Replicate 1	ice2 2hDTT	4.71284
ice2 1hDTT	1.02003	1.2769								Replicate 2	ice2 2hDTT	2.14446
ice2 2hDTT	1.71305	2.14446			ice2	0.109474	0.0197871			Replicate 3	ice2 2hDTT	2.7214
					ice2 1hDTT	0.229496	0.148411
					ice2 2hDTT	0.992908	0.778005				t-test wt vs ice2	p values
Replicate 3											0h	0.562302	unequal variance (data normalized to WT, so that WT has no variance)
	GFP/BFP										1h	0.00247754	equal variance
WT	0.594273	1									2h	0.146359	equal variance
WT 1hDTT	1.67546	2.81935
WT 2hDTT	2.47946	4.17225
ice2	0.603357	1.01529
ice2 1hDTT	1.01671	1.71085
ice2 2hDTT	1.61726	2.7214
