# Supplementary material for: Ice2 promotes ER membrane biogenesis in yeast by inhibiting the conserved lipin phosphatase complex
Source: EMBO J. 2021 Oct 6;40(22):e107958. doi: 10.15252/embj.2021107958 (PMC8591542; doi:10.15252/embj.2021107958)
Supplement: Supplementary file 9 — Source Data for Figure 4 [file EMBJ-40-e107958-s011.zip › SourceData_Fig4/4F corrected.xlsx]

## Sheet: 4F
Raw data								Data for plot								T-test (two-tailed, non-paired, equal variance)
Replicate 1	Sheets	Tubular Clusters	Tubules	Tubules all	ER coverage						SEM	SEM	SEM				Sheets	ER coverage
wt	0.0536002	0.0191907	0.466122	0.485312	0.538913				Sheets	Tubules_all	ER coverage	Sheets	Tubules_all			wt	0.0536002	0.538913
wt ICE2 overexpression	0.163859	0.014253	0.392751	0.407004	0.570863			wt	0.0587657	0.468012	0.00766856	0.003481	0.0111425			wt	0.0573061	0.528833
Δhac1	0.0445254	0.0215634	0.451937	0.473501	0.518026			wt ICE2 overexpression	0.158875	0.416576	0.0030401	0.00398091	0.00491321			wt	0.0653908	0.512587
Δhac1 ICE2 overexpression	0.147774	0.016925	0.389529	0.406454	0.554228			Δhac1	0.044608	0.468116	0.00265089	0.00113764	0.00292389			wt ICE2 overexpression	0.163859	0.570863
								Δhac1 ICE2 overexpression	0.153259	0.405508	0.00329247	0.00369987	0.00489218			wt ICE2 overexpression	0.151006	0.57429
																wt ICE2 overexpression	0.16176	0.5812
Replicate 2	Sheets	Tubular Clusters	Tubules	Tubules all	ER coverage											Δhac1	0.0445254	0.518026
wt	0.0573061	0.014312	0.457215	0.471527	0.528833											Δhac1	0.0426801	0.51008
wt ICE2 overexpression	0.151006	0.0296066	0.393678	0.423284	0.57429											Δhac1	0.0466184	0.510067
Δhac1	0.0426801	0.0252711	0.442129	0.4674	0.51008											Δhac1 ICE2 overexpression	0.147774	0.554228
Δhac1 ICE2 overexpression	0.160303	0.0116838	0.384917	0.396601	0.556903											Δhac1 ICE2 overexpression	0.160303	0.556903
																Δhac1 ICE2 overexpression	0.151699	0.565167
Replicate 3	Sheets	Tubular Clusters	Tubules	Tubules all	ER coverage											t-tests	sheets	coverage
wt	0.0653908	0.0121842	0.435013	0.447197	0.512587											wt vs ICE2 overexpression	4.58619e-05	0.00412798
wt ICE2 overexpression	0.16176	0.0126629	0.406778	0.41944	0.5812											hac vs hac ICE2 overexpression	9.58445e-06	0.000403317
Δhac1	0.0466184	0.0287346	0.434714	0.463448	0.510067
Δhac1 ICE2 overexpression	0.151699	0.0130766	0.400392	0.413468	0.565167
