# Supplementary material for: Ice2 promotes ER membrane biogenesis in yeast by inhibiting the conserved lipin phosphatase complex
Source: EMBO J. 2021 Oct 6;40(22):e107958. doi: 10.15252/embj.2021107958 (PMC8591542; doi:10.15252/embj.2021107958)
Supplement: Supplementary file 9 — Source Data for Figure 4 [file EMBJ-40-e107958-s011.zip › SourceData_Fig4/4G.xlsx]

## Sheet: 4G
Raw data					Data for plot					T-test
Replicate 1	GFP/BFP	normalized to wt untreated								WT	1
WT	0.985122	1			mean	GFP/BFP	normalized to wt untreated			WT	1
WT 1hDTT	2.84853	2.89155			WT	0.79274	1			WT	1
WT 2hDTT	6.57176	6.67101			WT 1hDTT	2.19508	2.76375			WT 1hDTT	2.89155
ice2	0.98052	0.995328			WT 2hDTT	4.25119	5.15933			WT 1hDTT	2.58034
ice2 1hDTT	1.70685	1.73263								WT 1hDTT	2.81935
ice2 2hDTT	4.64272	4.71284			ice2	0.780526	0.986378			WT 2hDTT	6.67101
					ice2 1hDTT	1.24786	1.57346			WT 2hDTT	4.63472
					ice2 2hDTT	2.65768	3.1929			WT 2hDTT	4.17225
Replicate 2	GFP/BFP	normalized to wt untreated								ice2	0.995328
WT	0.798827	1								ice2	0.948518
WT 1hDTT	2.06124	2.58034			SEM	GFP/BFP	normalized to wt untreated			ice2	1.01529
WT 2hDTT	3.70234	4.63472			WT	0.11287				ice2 1hDTT	1.73263
ice2	0.757701	0.948518			WT 1hDTT	0.345185	0.0940427			ice2 1hDTT	1.2769
ice2 1hDTT	1.02003	1.2769			WT 2hDTT	1.2128	0.767541			ice2 1hDTT	1.71085
ice2 2hDTT	1.71305	2.14446								ice2 2hDTT	4.71284
					ice2	0.109474	0.0197871			ice2 2hDTT	2.14446
					ice2 1hDTT	0.229496	0.148411			ice2 2hDTT	2.7214
Replicate 3	GFP/BFP	normalized to wt untreated			ice2 2hDTT	0.992908	0.778005
WT	0.594273	1								t-test wt vs ice2	p values
WT 1hDTT	1.67546	2.81935								0	0.562302	two-tailed, non-paired, unequal variance (data normalized to WT, so that WT has no variance)
WT 2hDTT	2.47946	4.17225								1	0.00247754	two-tailed, non-paired, equal variance
ice2	0.603357	1.01529								2	0.146359	two-tailed, non-paired, equal variance
ice2 1hDTT	1.01671	1.71085
ice2 2hDTT	1.61726	2.7214
