# Supplementary material for: Ice2 promotes ER membrane biogenesis in yeast by inhibiting the conserved lipin phosphatase complex
Source: EMBO J. 2021 Oct 6;40(22):e107958. doi: 10.15252/embj.2021107958 (PMC8591542; doi:10.15252/embj.2021107958)
Supplement: Supplementary file 9 — Source Data for Figure 4 [file EMBJ-40-e107958-s011.zip › SourceData_Fig4/4A corrected.xlsx]

## Sheet: 4A
Raw data								Data for plot								T-test (two-tailed, non-paired, equal variance)
Replicate 1	Sheets	Tubular Clusters	Tubules	Tubules_all	ER coverage						SEM	SEM	SEM					Sheets	ER coverage
wt untreated	0.054735	0.0126705	0.461795	0.474466	0.51653				Sheets	Tubules_all	ER coverage	Sheets	Tubules_all			Replicate 1	wt untreated	0.054735	0.51653
wt 30min	0.122475	0.0251368	0.479747	0.504884	0.602222											Replicate 2	wt untreated	0.0523977	0.521968
wt 60min	0.263823	0.0342573	0.422077	0.456334	0.6859			wt untreated	0.0526063	0.475001	0.00251074	0.00117339	0.00339716			Replicate 3	wt untreated	0.0506863	0.51337
wt 120min	0.33288	0.00844768	0.419362	0.42781	0.752242			wt 30min	0.118183	0.505004	0.00223567	0.00282511	0.0025207			Replicate 1	wt 30min	0.122475	0.602222
ice2 untreated	0.00647284	0.0481459	0.497937	0.546083	0.50441			wt 60min	0.283116	0.469676	0.0208135	0.0113324	0.00669431			Replicate 2	wt 30min	0.11922	0.609932
ice2 30min	0.0109746	0.0515879	0.495653	0.547241	0.506628			wt 120min	0.377614	0.436956	0.0267325	0.0260897	0.010877			Replicate 3	wt 30min	0.112855	0.606715
ice2 60min	0.0795681	0.0187244	0.554567	0.573291	0.634135											Replicate 1	wt 60min	0.263823	0.6859
ice2 120min	0.228286	0.000287003	0.471721	0.472008	0.700008			ice2 untreated	0.00845515	0.548735	0.00821645	0.00201889	0.0111719			Replicate 2	wt 60min	0.303063	0.754428
								ice2 30min	0.0106607	0.557776	0.00953334	0.000743277	0.00528763			Replicate 3	wt 60min	0.282462	0.739575
Replicate 2	Sheets	Tubular Clusters	Tubules	Tubules_all	ER coverage			ice2 60min	0.0906279	0.560214	0.00308199	0.00553101	0.00721955			Replicate 1	wt 120min	0.33288	0.752242
wt untreated	0.0523977	0.0115642	0.46957	0.481134	0.521968			ice2 120min	0.245803	0.464496	0.00547917	0.00883498	0.00491669			Replicate 2	wt 120min	0.376718	0.824652
wt 30min	0.11922	0.0187164	0.490712	0.509429	0.609932											Replicate 3	wt 120min	0.423245	0.83844
wt 60min	0.303063	0.0240134	0.451365	0.475378	0.754428											Replicate 1	ice2 untreated	0.00647284	0.50441
wt 120min	0.376718	0.0106875	0.447935	0.458622	0.824652											Replicate 2	ice2 untreated	0.00639989	0.529792
ice2 untreated	0.00639989	0.0458814	0.523393	0.569274	0.529792											Replicate 3	ice2 untreated	0.0124927	0.505948
ice2 30min	0.0117621	0.0368058	0.527043	0.563849	0.538805											Replicate 1	ice2 30min	0.0109746	0.506628
ice2 60min	0.0959682	0.0107845	0.548192	0.558976	0.64416											Replicate 2	ice2 30min	0.0117621	0.538805
ice2 120min	0.256576	0	0.455244	0.455244	0.71182											Replicate 3	ice2 30min	0.00924538	0.529154
																Replicate 1	ice2 60min	0.0795681	0.634135
Replicate 3	Sheets	Tubular Clusters	Tubules	Tubules_all	ER coverage											Replicate 2	ice2 60min	0.0959682	0.64416
wt untreated	0.0506863	0.00671873	0.462684	0.469402	0.51337											Replicate 3	ice2 60min	0.0963475	0.635968
wt 30min	0.112855	0.00683919	0.49386	0.500699	0.606715											Replicate 1	ice2 120min	0.228286	0.700008
wt 60min	0.282462	0.0202033	0.457113	0.477316	0.739575											Replicate 2	ice2 120min	0.256576	0.71182
wt 120min	0.423245	0.00923961	0.415195	0.424435	0.83844											Replicate 3	ice2 120min	0.252546	0.71878
ice2 untreated	0.0124927	0.0373913	0.493456	0.530847	0.505948
ice2 30min	0.00924538	0.0423281	0.519909	0.562237	0.529154
ice2 60min	0.0963475	0.00875409	0.53962	0.548374	0.635968												t-tests, wt vs ice2	sheets	ER coverage
ice2 120min	0.252546	0	0.466234	0.466234	0.71878												untreated	4.60851e-05	0.672986
																	30min	3.25304e-06	0.00114235
																	60min	0.00010742	0.0136036
																	120min	0.00874147	0.0253976
