# Supplementary material for: Ice2 promotes ER membrane biogenesis in yeast by inhibiting the conserved lipin phosphatase complex
Source: EMBO J. 2021 Oct 6;40(22):e107958. doi: 10.15252/embj.2021107958 (PMC8591542; doi:10.15252/embj.2021107958)
Supplement: Supplementary file 10 — Source Data for Figure 5 [file EMBJ-40-e107958-s004.zip]

Archive with 18 entries (17 files):
- 5B.xlsx
- __MACOSX/._5B.xlsx
- 5C-D and EV3D.xlsx
- __MACOSX/._5C-D and EV3D.xlsx
- 5E/
- __MACOSX/._5E
- 5E/.DS_Store
- __MACOSX/5E/._.DS_Store
- 5E/nem1 ice2.tif
- __MACOSX/5E/._nem1 ice2.tif
- 5E/nem1.tif
- __MACOSX/5E/._nem1.tif
- 5E/spo7 ice2.tif
- __MACOSX/5E/._spo7 ice2.tif
- 5E/spo7.tif
- __MACOSX/5E/._spo7.tif
- 5E/WT.tif
- __MACOSX/5E/._WT.tif
