# Supplementary material for: Ice2 promotes ER membrane biogenesis in yeast by inhibiting the conserved lipin phosphatase complex
Source: EMBO J. 2021 Oct 6;40(22):e107958. doi: 10.15252/embj.2021107958 (PMC8591542; doi:10.15252/embj.2021107958)
Supplement: Supplementary file 10 — Source Data for Figure 5 [file EMBJ-40-e107958-s004.zip › 5B.xlsx]

## Sheet: 5B ∆ice2 ∆nem1 ∆spo7
Raw data				Data for plot
Replicate 1	sample	area under the curve		sample	area under the curve	SEM
	ice2	8.31737		ice2	7.86191	0.29292
	ice2 nem1	10.0406		ice2 nem1	9.80144	0.446503
	ice2 spo7	10.2331		ice2 spo7	10.0778	0.410416
	nem1	10.0188		nem1	10.0155	0.391827
	spo7	10.2694		spo7	10.06	0.291155
	WT	10.7921		WT	10.535	0.286076
Replicate 2	sample	area under the curve
	ice2	7.31508
	ice2 nem1	8.93673
	ice2 spo7	9.3021
	nem1	9.33515
	spo7	9.48474
	WT	9.96379
Replicate 3	sample	area under the curve
	ice2	7.95329
	ice2 nem1	10.4269
	ice2 spo7	10.6981
	nem1	10.6925
	spo7	10.4259
	WT	10.8491

## Sheet: 5B ∆ice2 ∆pah1
Raw data					Data for plot
Replicate 1	sample	area under the curve			sample	area under the curve	SEM
	ice2	8.18464			ice2	8.15981	0.389018
	pah1	10.5175			pah1	10.8612	0.266433
	pah1 ice2	10.4701			pah1 ice2	10.7056	0.444578
	wt	11.3083			wt	11.3154	0.295557
Replicate 2	sample	area under the curve
	ice2	7.47393
	pah1	10.6804
	pah1 ice2	11.5659
	wt	10.8072
Replicate 3	sample	area under the curve
	ice2	8.82084
	pah1	11.3857
	pah1 ice2	10.0808
	wt	11.8309
