# Supplementary material for: Ice2 promotes ER membrane biogenesis in yeast by inhibiting the conserved lipin phosphatase complex
Source: EMBO J. 2021 Oct 6;40(22):e107958. doi: 10.15252/embj.2021107958 (PMC8591542; doi:10.15252/embj.2021107958)
Supplement: Supplementary file 10 — Source Data for Figure 5 [file EMBJ-40-e107958-s004.zip › 5C-D and EV3D.xlsx]

## Sheet: all lipid classes
Raw data
µM lipid
	Sample	sample vol [µl]	PC [µM]	PE [µM]	PS [µM]	PI [µM]	PG [µM]	PA [µM]	Cer [µM]	EE [µM]	Ergo [µM]	DAG [µM]	TAG [µM]	SUM [µM]	SUM [pmol]	protein (µg/µl)
Replicate 1	WT	5	75.7934	55.1734	16.471	40.5464	0.727417	12.502	4.83627	28.6802	33.8038	11.1419	6.79337	286.469	1432.34	1.76025
	Δice2	5	62.638	37.3767	12.5884	38.6489	0.882296	14.9147	4.61451	38.8516	37.4212	12.8406	22.7003	283.477	1417.39	1.64755
	Δnem1	5	121.417	116.467	18.6083	67.9791	0.662488	21.8292	7.65825	31.4591	58.1724	12.6407	6.94021	463.834	2319.17	1.93067
	Δnem1 Δice2	5	112.969	117.261	21.3002	63.7237	0.676759	16.5741	6.16739	22.8081	55.5744	10.6353	8.16567	435.856	2179.28	1.90318
	Δspo7	5	111.453	102.151	17.0374	55.094	0.559533	16.203	6.60796	24.4389	47.4626	10.5727	7.26405	398.844	1994.22	1.99664
	Δspo7 Δice2	5	105.035	97.2157	16.2816	54.0844	0.606882	19.4545	5.11263	22.5026	49.5939	10.6611	6.93902	387.488	1937.44	1.96915
Replicate 2	WT	5	87.7401	61.5033	13.419	48.9197	0.515248	19.9695	6.4226	36.7719	36.6026	13.9498	11.3134	337.127	1685.63	1.61456
	Δice2	5	68.3493	34.9135	11.8038	39.2654	0.86621	15.9523	4.21084	43.276	32.9359	12.1086	22.0046	285.687	1428.43	1.65305
	Δnem1	5	104.701	92.836	14.6893	57.3715	0.546239	15.9318	6.5143	22.8409	43.9521	10.5844	8.82076	378.788	1893.94	1.78773
	Δnem1 Δice2	5	135.797	119.096	21.425	78.297	0.680506	24.1769	7.93202	29.8964	57.367	13.9746	7.59898	496.242	2481.21	2.00489
	Δspo7	5	122.627	100.374	15.869	62.7682	0.605095	20.6522	7.65311	28.4671	50.197	12.4495	7.16507	428.827	2144.14	2.11209
	Δspo7 Δice2	5	131.973	108.84	17.8731	74.3515	0.76131	31.5435	9.49937	35.3008	51.4202	13.7567	11.0637	486.383	2431.92	2.21929
Replicate 3	WT	5	100.285	75.9463	20.7608	60.5508	0.704885	19.2475	5.96264	53.3123	40.8863	18.1267	8.4183	404.201	2021.01	2.16431
	Δice2	5	92.052	50.5785	18.0261	51.0891	0.984136	20.5528	5.54581	54.6669	39.1606	16.4349	32.4035	381.494	1907.47	1.93617
	Δnem1	5	95.1801	81.5633	14.4298	48.4053	0.471968	17.0952	5.01274	28.4032	33.32	10.0222	6.03026	339.934	1699.67	1.31495
	Δnem1 Δice2	5	118.939	105.956	21.3745	67.6911	0.572294	19.5277	8.1597	43.5336	49.1777	12.592	10.0242	457.548	2287.74	1.81522
	Δspo7	5	120.88	105.918	18.9909	62.8376	0.578149	17.1112	7.12878	43.5875	42.8707	15.376	7.1427	442.422	2212.11	1.70802
	Δspo7 Δice2	5	129.494	112.659	17.4249	69.8742	0.681291	26.9925	7.05513	47.2683	55.81	14.0329	10.9921	492.285	2461.42	1.96091
Replicate 4	WT	5	111.381	83.9203	17.1999	58.3434	0.540344	24.1276	5.97048	36.5196	36.4656	14.0646	8.80163	397.334	1986.67	1.8702
	Δice2	5	94.9222	55.2463	20.523	55.6125	1.05969	23.6457	5.83155	62.9127	38.25	18.7046	29.325	406.033	2030.17	2.06261
	Δnem1	5	129.724	104.413	15.7113	75.2074	0.727451	23.0315	6.92089	37.1785	46.4223	14.2188	7.47421	461.03	2305.15	1.68878
	Δnem1 Δice2	5	131.276	113.384	22.9046	70.3983	0.591092	19.5783	7.85138	34.7978	42.5461	14.059	7.66846	465.055	2325.28	1.85645
	Δspo7	5	140.948	112.633	18.6269	69.2555	0.86793	32.8415	7.97949	43.9401	43.8098	15.2428	6.01813	492.164	2460.82	2.01313
	Δspo7 Δice2	5	134.429	112.914	18.3574	75.4352	0.721229	27.018	7.53493	36.9433	41.6658	14.1827	8.57639	477.778	2388.89	1.79873
mol% lipid
	Sample		PC	PE	PS	PI	PG	PA	Cer	EE	Ergo	DAG	TAG
Replicate 1	WT		26.4578	19.2598	5.74965	14.1538	0.253925	4.36417	1.68823	10.0116	11.8002	3.8894	2.37141
	Δice2		22.0963	13.1851	4.44071	13.6339	0.311241	5.26134	1.62782	13.7054	13.2008	4.52966	8.00781
	Δnem1		26.1768	25.1097	4.01185	14.6559	0.142829	4.70625	1.65108	6.78242	12.5417	2.72526	1.49627
	Δnem1 Δice2		25.9189	26.9037	4.88698	14.6204	0.155271	3.80265	1.41501	5.23295	12.7507	2.44009	1.87348
	Δspo7		27.9441	25.6116	4.27169	13.8134	0.140289	4.06248	1.65678	6.12744	11.9001	2.65083	1.82128
	Δspo7 Δice2		27.1068	25.0887	4.20185	13.9577	0.15662	5.02068	1.31943	5.8073	12.7988	2.75133	1.79077
Replicate 2	WT		26.0258	18.2433	3.98041	14.5107	0.152835	5.92342	1.9051	10.9074	10.8572	4.13784	3.35581
	Δice2		23.9246	12.2209	4.13175	13.7442	0.303203	5.58385	1.47394	15.1481	11.5287	4.23844	7.70235
	Δnem1		27.641	24.5087	3.87796	15.1461	0.144207	4.206	1.71977	6.02999	11.6033	2.79428	2.32868
	Δnem1 Δice2		27.3651	23.9996	4.31746	15.778	0.137132	4.872	1.59842	6.02456	11.5603	2.81609	1.53131
	Δspo7		28.5959	23.4066	3.70056	14.6372	0.141104	4.81598	1.78466	6.63836	11.7056	2.90316	1.67085
	Δspo7 Δice2		27.1335	22.3775	3.67469	15.2866	0.156525	6.48531	1.95306	7.25782	10.5719	2.82837	2.27468
Replicate 3	WT		24.8106	18.7892	5.13626	14.9804	0.17439	4.76186	1.47516	13.1895	10.1153	4.48456	2.0827
	Δice2		24.1293	13.258	4.72513	13.3918	0.257969	5.38744	1.45371	14.3297	10.2651	4.30804	8.49383
	Δnem1		27.9996	23.9938	4.24489	14.2396	0.138841	5.02898	1.47462	8.35551	9.8019	2.94829	1.77395
	Δnem1 Δice2		25.9949	23.1573	4.67153	14.7943	0.125078	4.2679	1.78335	9.51455	10.7481	2.75206	2.19086
	Δspo7		27.3224	23.9404	4.29249	14.2031	0.130678	3.86763	1.61131	9.85204	9.69001	3.47542	1.61446
	Δspo7 Δice2		26.3047	22.8849	3.5396	14.1939	0.138394	5.48311	1.43314	9.60182	11.3369	2.85057	2.23287
Replicate 4	WT		28.032	21.1208	4.32883	14.6837	0.135992	6.07237	1.50263	9.19115	9.17756	3.53975	2.21517
	Δice2		23.3779	13.6064	5.05451	13.6965	0.260987	5.82359	1.43622	15.4945	9.4204	4.60667	7.2223
	Δnem1		28.138	22.6478	3.40787	16.3129	0.157788	4.99567	1.50118	8.06424	10.0693	3.08413	1.6212
	Δnem1 Δice2		28.2281	24.3807	4.92514	15.1376	0.127102	4.20989	1.68827	7.4825	9.14862	3.02308	1.64894
	Δspo7		28.6385	22.8854	3.78469	14.0716	0.17635	6.67287	1.62131	8.92795	8.90146	3.0971	1.22279
	Δspo7 Δice2		28.1363	23.6332	3.84224	15.7887	0.150955	5.65493	1.57708	7.73231	8.72074	2.96847	1.79506
mean	Sample		PC	PE	PS	PI	PG	PA	Cer	EE	Ergo	DAG	TAG
	WT		26.3316	19.3533	4.79879	14.5822	0.179286	5.28046	1.64278	10.8249	10.4876	4.01289	2.50627
	Δice2		23.382	13.0676	4.58803	13.6166	0.28335	5.51406	1.49792	14.6694	11.1037	4.4207	7.85657
	Δnem1		27.4888	24.065	3.88564	15.0886	0.145916	4.73422	1.58666	7.30804	11.004	2.88799	1.80502
	Δnem1 Δice2		26.8768	24.6103	4.70028	15.0826	0.136146	4.28811	1.62126	7.06364	11.0519	2.75783	1.81115
	Δspo7		28.1252	23.961	4.01236	14.1813	0.147105	4.85474	1.66851	7.88645	10.5493	3.03163	1.58234
	Δspo7 Δice2		27.1703	23.4961	3.81459	14.8067	0.150623	5.66101	1.57068	7.59981	10.8571	2.84968	2.02334
SEM	Sample		PC	PE	PS	PI	PG	PA	Cer	EE	Ergo	DAG	TAG
	WT		0.66546	0.624709	0.398815	0.172586	0.0260912	0.423187	0.0994202	0.862597	0.556343	0.199416	0.289261
	Δice2		0.456973	0.296814	0.197125	0.0782576	0.0138935	0.122671	0.0439805	0.40359	0.822351	0.0877347	0.266934
	Δnem1		0.449716	0.52455	0.176379	0.448169	0.00411762	0.190403	0.0589691	0.546101	0.648226	0.0802973	0.183553
	Δnem1 Δice2		0.559745	0.806042	0.139282	0.255501	0.00689832	0.22044	0.078436	0.940457	0.75603	0.120673	0.145112
	Δspo7		0.311221	0.590866	0.156731	0.172157	0.0100314	0.639608	0.0399252	0.894432	0.742485	0.173865	0.127552
	Δspo7 Δice2		0.375022	0.590198	0.143156	0.436949	0.00428617	0.305666	0.137931	0.782924	0.848815	0.0449423	0.133315
µmol lipid/g protein
	Sample		PC	PE	PS	PI	PG	PA	Cer	EE	Ergo	DAG	TAG
Replicate 1	WT		43.0584	31.3441	9.3572	23.0345	0.413247	7.10242	2.74749	16.2933	19.204	6.32975	3.85933
	Δice2		38.0189	22.6862	7.64069	23.4585	0.535521	9.05267	2.80083	23.5815	22.7133	7.79374	13.7782
	Δnem1		62.8883	60.3248	9.63828	35.2101	0.343139	11.3065	3.96663	16.2944	30.1307	6.54729	3.59472
	Δnem1 Δice2		59.3579	61.6132	11.1919	33.4827	0.355593	8.7086	3.24057	11.9842	29.2008	5.58815	4.29054
	Δspo7		55.8204	51.1612	8.53303	27.5934	0.280237	8.11511	3.30954	12.24	23.7712	5.29524	3.63814
	Δspo7 Δice2		53.3404	49.3693	8.26835	27.4658	0.308195	9.87964	2.59636	11.4275	25.1854	5.41404	3.52386
Replicate 2	WT		54.343	38.0928	8.31125	30.299	0.319125	12.3683	3.97792	22.7752	22.6703	8.63998	7.00707
	Δice2		41.3475	21.1207	7.14067	23.7534	0.524009	9.65025	2.54732	26.1796	19.9244	7.32506	13.3115
	Δnem1		58.5664	51.9294	8.21669	32.0918	0.305548	8.91175	3.64389	12.7765	24.5854	5.92057	4.93405
	Δnem1 Δice2		67.733	59.4029	10.6864	39.0531	0.339423	12.059	3.95634	14.9118	28.6136	6.97027	3.79023
	Δspo7		58.0597	47.5235	7.51343	29.7186	0.286491	9.77812	3.62348	13.4782	23.7665	5.89442	3.39241
	Δspo7 Δice2		59.4662	49.0429	8.0535	33.5024	0.343042	14.2133	4.28036	15.9064	23.1696	6.19871	4.98523
Replicate 3	WT		46.3356	35.0902	9.59233	27.9769	0.325685	8.89312	2.75498	24.6324	18.8911	8.37524	3.88959
	Δice2		47.5434	26.123	9.3102	26.3867	0.508291	10.6152	2.86432	28.2346	20.2258	8.48838	16.7359
	Δnem1		72.3832	62.0278	10.9737	36.8116	0.358925	13.0007	3.81212	21.6003	25.3394	7.62178	4.58593
	Δnem1 Δice2		65.5233	58.3707	11.7751	37.2908	0.315275	10.7577	4.49515	23.9825	27.0919	6.93688	5.52232
	Δspo7		70.7722	62.0119	11.1187	36.7897	0.338491	10.0182	4.17371	25.5193	25.0996	9.00225	4.18186
	Δspo7 Δice2		66.0379	57.4525	8.88615	35.6336	0.347437	13.7653	3.59789	24.1053	28.4613	7.15634	5.60561
Replicate 4	WT		59.5555	44.8724	9.19686	31.1964	0.288924	12.9011	3.19243	19.5271	19.4983	7.5204	4.70626
	Δice2		46.0204	26.7847	9.95002	26.9622	0.513764	11.464	2.82727	30.5015	18.5445	9.06841	14.2174
	Δnem1		76.8154	61.8275	9.30334	44.5336	0.430755	13.638	4.09816	22.015	27.4887	8.41955	4.42581
	Δnem1 Δice2		70.7134	61.0755	12.3378	37.9208	0.318399	10.5461	4.22923	18.7442	22.918	7.57305	4.13071
	Δspo7		70.0144	55.9493	9.25268	34.4018	0.431134	16.3136	3.96372	21.8267	21.762	7.57168	2.98943
	Δspo7 Δice2		74.7355	62.7744	10.2058	41.938	0.400966	15.0206	4.18903	20.5385	23.164	7.88483	4.76803
mean	Sample		PC	PE	PS	PI	PG	PA	Cer	EE	Ergo	DAG	TAG
	WT		50.8231	37.3499	9.11441	28.1267	0.336745	10.3162	3.16821	20.807	20.0659	7.71634	4.86556
	Δice2		43.2326	24.1787	8.51039	25.1402	0.520396	10.1955	2.75994	27.1243	20.352	8.1689	14.5108
	Δnem1		67.6633	59.0274	9.533	37.1618	0.359592	11.7142	3.8802	18.1716	26.886	7.1273	4.38513
	Δnem1 Δice2		65.8319	60.1156	11.4978	36.9369	0.332173	10.5178	3.98032	17.4057	26.956	6.76709	4.43345
	Δspo7		63.6667	54.1615	9.10445	32.1259	0.334088	11.0562	3.76761	18.2661	23.5998	6.9409	3.55046
	Δspo7 Δice2		63.395	54.6598	8.85344	34.635	0.34991	13.2197	3.66591	17.9944	24.9951	6.66348	4.72068
SEM	Sample		PC	PE	PS	PI	PG	PA	Cer	EE	Ergo	DAG	TAG
	WT		3.75359	2.86235	0.279766	1.82791	0.0267274	1.39184	0.289249	1.83755	0.876929	0.520279	0.740297
	Δice2		2.18119	1.35861	0.667379	0.895593	0.0060024	0.531393	0.0720569	1.47429	0.86802	0.383407	0.764415
	Δnem1		4.19915	2.39632	0.568048	2.64544	0.0262299	1.05577	0.0980883	2.22035	1.24418	0.555805	0.284024
	Δnem1 Δice2		2.40576	0.748161	0.357596	1.20772	0.0094708	0.689614	0.270003	2.5926	1.41747	0.419282	0.377651
	Δspo7		3.91348	3.13436	0.760313	2.10694	0.0348839	1.80281	0.19017	3.22135	0.688253	0.839164	0.249347
	Δspo7 Δice2		4.58369	3.33147	0.484084	2.98624	0.0191489	1.14325	0.387273	2.75831	1.24954	0.540966	0.436625

## Sheet: selected lipid classes
Data for plot
mol% lipid, Figure 5C, D
mean	Sample	PC	PE	PI	PA	PS	DAG	TAG	Ergo	EE
	WT	26.3316	19.3533	14.5822	5.28046	4.79879	4.01289	2.50627	10.4876	10.8249
	Δice2	23.382	13.0676	13.6166	5.51406	4.58803	4.4207	7.85657	11.1037	14.6694
	Δnem1	27.4888	24.065	15.0886	4.73422	3.88564	2.88799	1.80502	11.004	7.30804
	Δnem1 Δice2	26.8768	24.6103	15.0826	4.28811	4.70028	2.75783	1.81115	11.0519	7.06364
	Δspo7	28.1252	23.961	14.1813	4.85474	4.01236	3.03163	1.58234	10.5493	7.88645
	Δspo7 Δice2	27.1703	23.4961	14.8067	5.66101	3.81459	2.84968	2.02334	10.8571	7.59981
SEM	Sample	PC	PE	PI	PA	PS	DAG	TAG	Ergo	EE
	WT	0.66546	0.624709	0.172586	0.423187	0.398815	0.199416	0.289261	0.556343	0.862597
	Δice2	0.456973	0.296814	0.0782576	0.122671	0.197125	0.0877347	0.266934	0.822351	0.40359
	Δnem1	0.449716	0.52455	0.448169	0.190403	0.176379	0.0802973	0.183553	0.648226	0.546101
	Δnem1 Δice2	0.559745	0.806042	0.255501	0.22044	0.139282	0.120673	0.145112	0.75603	0.940457
	Δspo7	0.311221	0.590866	0.172157	0.639608	0.156731	0.173865	0.127552	0.742485	0.894432
	Δspo7 Δice2	0.375022	0.590198	0.436949	0.305666	0.143156	0.0449423	0.133315	0.848815	0.782924
µmol lipid/g protein, Figure EV3D
mean	Sample	PC	PE	PI	PA	PS	DAG	TAG	Ergo	EE
	WT	50.8231	37.3499	28.1267	10.3162	9.11441	7.71634	4.86556	20.0659	20.807
	Δice2	43.2326	24.1787	25.1402	10.1955	8.51039	8.1689	14.5108	20.352	27.1243
	Δnem1	67.6633	59.0274	37.1618	11.7142	9.533	7.1273	4.38513	26.886	18.1716
	Δnem1 Δice2	65.8319	60.1156	36.9369	10.5178	11.4978	6.76709	4.43345	26.956	17.4057
	Δspo7	63.6667	54.1615	32.1259	11.0562	9.10445	6.9409	3.55046	23.5998	18.2661
	Δspo7 Δice2	63.395	54.6598	34.635	13.2197	8.85344	6.66348	4.72068	24.9951	17.9944
SEM	Sample	PC	PE	PI	PA	PS	DAG	TAG	Ergo	EE
	WT	3.75359	2.86235	1.82791	1.39184	0.279766	0.520279	0.740297	0.876929	1.83755
	Δice2	2.18119	1.35861	0.895593	0.531393	0.667379	0.383407	0.764415	0.86802	1.47429
	Δnem1	4.19915	2.39632	2.64544	1.05577	0.568048	0.555805	0.284024	1.24418	2.22035
	Δnem1 Δice2	2.40576	0.748161	1.20772	0.689614	0.357596	0.419282	0.377651	1.41747	2.5926
	Δspo7	3.91348	3.13436	2.10694	1.80281	0.760313	0.839164	0.249347	0.688253	3.22135
	Δspo7 Δice2	4.58369	3.33147	2.98624	1.14325	0.484084	0.540966	0.436625	1.24954	2.75831
for t-test
	Sample	PC	PE	PI	PA	PS	DAG	TAG	Ergo	EE
	WT	43.0584	31.3441	23.0345	7.10242	9.3572	6.32975	3.85933	19.204	16.2933
		54.343	38.0928	30.299	12.3683	8.31125	8.63998	7.00707	22.6703	22.7752
		46.3356	35.0902	27.9769	8.89312	9.59233	8.37524	3.88959	18.8911	24.6324
		59.5555	44.8724	31.1964	12.9011	9.19686	7.5204	4.70626	19.4983	19.5271
	Δice2	38.0189	22.6862	23.4585	9.05267	7.64069	7.79374	13.7782	22.7133	23.5815
		41.3475	21.1207	23.7534	9.65025	7.14067	7.32506	13.3115	19.9244	26.1796
		47.5434	26.123	26.3867	10.6152	9.3102	8.48838	16.7359	20.2258	28.2346
		46.0204	26.7847	26.9622	11.464	9.95002	9.06841	14.2174	18.5445	30.5015
	Δnem1	62.8883	60.3248	35.2101	11.3065	9.63828	6.54729	3.59472	30.1307	16.2944
		58.5664	51.9294	32.0918	8.91175	8.21669	5.92057	4.93405	24.5854	12.7765
		72.3832	62.0278	36.8116	13.0007	10.9737	7.62178	4.58593	25.3394	21.6003
		76.8154	61.8275	44.5336	13.638	9.30334	8.41955	4.42581	27.4887	22.015
	Δnem1 Δice2	59.3579	61.6132	33.4827	8.7086	11.1919	5.58815	4.29054	29.2008	11.9842
		67.733	59.4029	39.0531	12.059	10.6864	6.97027	3.79023	28.6136	14.9118
		65.5233	58.3707	37.2908	10.7577	11.7751	6.93688	5.52232	27.0919	23.9825
		70.7134	61.0755	37.9208	10.5461	12.3378	7.57305	4.13071	22.918	18.7442
	Δspo7	55.8204	51.1612	27.5934	8.11511	8.53303	5.29524	3.63814	23.7712	12.24
		58.0597	47.5235	29.7186	9.77812	7.51343	5.89442	3.39241	23.7665	13.4782
		70.7722	62.0119	36.7897	10.0182	11.1187	9.00225	4.18186	25.0996	25.5193
		70.0144	55.9493	34.4018	16.3136	9.25268	7.57168	2.98943	21.762	21.8267
	Δspo7 Δice2	53.3404	49.3693	27.4658	9.87964	8.26835	5.41404	3.52386	25.1854	11.4275
		59.4662	49.0429	33.5024	14.2133	8.0535	6.19871	4.98523	23.1696	15.9064
		66.0379	57.4525	35.6336	13.7653	8.88615	7.15634	5.60561	28.4613	24.1053
		74.7355	62.7744	41.938	15.0206	10.2058	7.88483	4.76803	23.164	20.5385
t-test
		PC	PE	PI	PA	PS	DAG	TAG	Ergo	EE
WT vs Δice2		0.130971	0.005964	0.192692	0.938054	0.435864	0.510007	0.000101151	0.824356	0.0364625
WT vs Δnem1		0.0243215	0.00114427	0.0307634	0.45408	0.533112	0.46848	0.566771	0.00418995	0.39576
WT vs Δnem1 Δice2		0.0151092	0.000252284	0.00694837	0.900974	0.00192086	0.205246	0.621712	0.00612132	0.325618
WT vs Δspo7		0.0556337	0.00744636	0.201639	0.756279	0.990594	0.462114	0.143261	0.0193156	0.518832
WT vs Δspo7 Δice2		0.0780653	0.00761572	0.112406	0.158091	0.65714	0.210253	0.871673	0.0179337	0.428655
