# Supplementary material for: Ice2 promotes ER membrane biogenesis in yeast by inhibiting the conserved lipin phosphatase complex
Source: EMBO J. 2021 Oct 6;40(22):e107958. doi: 10.15252/embj.2021107958 (PMC8591542; doi:10.15252/embj.2021107958)
Supplement: Supplementary file 11 — Source Data for Figure 6 [file EMBJ-40-e107958-s013.zip]

Archive with 6 entries (6 files):
- 6B.pdf
- __MACOSX/._6B.pdf
- 6D_F.pdf
- __MACOSX/._6D_F.pdf
- 6E.pdf
- __MACOSX/._6E.pdf
