# Supplementary material for: Ice2 promotes ER membrane biogenesis in yeast by inhibiting the conserved lipin phosphatase complex
Source: EMBO J. 2021 Oct 6;40(22):e107958. doi: 10.15252/embj.2021107958 (PMC8591542; doi:10.15252/embj.2021107958)
Supplement: Supplementary file 12 — Source Data for Figure 7 [file EMBJ-40-e107958-s006.zip]

Archive with 26 entries (25 files):
- 7A.pdf
- __MACOSX/._7A.pdf
- 7B.pdf
- __MACOSX/._7B.pdf
- 7C.pdf
- __MACOSX/._7C.pdf
- 7D.pdf
- __MACOSX/._7D.pdf
- 7E/
- __MACOSX/._7E
- 7E/.DS_Store
- __MACOSX/7E/._.DS_Store
- 7E/Ice2scarlet Nem1neon green channel.tif
- __MACOSX/7E/._Ice2scarlet Nem1neon green channel.tif
- 7E/Ice2scarlet Nem1neon merge.tif
- __MACOSX/7E/._Ice2scarlet Nem1neon merge.tif
- 7E/Ice2scarlet Nem1neon red channel.tif
- __MACOSX/7E/._Ice2scarlet Nem1neon red channel.tif
- 7E/Ice2scarlet Spo7neon green channel.tif
- __MACOSX/7E/._Ice2scarlet Spo7neon green channel.tif
- 7E/Ice2scarlet Spo7neon merge.tif
- __MACOSX/7E/._Ice2scarlet Spo7neon merge.tif
- 7E/Ice2scarlet Spo7neon red channel.tif
- __MACOSX/7E/._Ice2scarlet Spo7neon red channel.tif
- 7F.xlsx
- __MACOSX/._7F.xlsx
