# Supplementary material for: Ice2 promotes ER membrane biogenesis in yeast by inhibiting the conserved lipin phosphatase complex
Source: EMBO J. 2021 Oct 6;40(22):e107958. doi: 10.15252/embj.2021107958 (PMC8591542; doi:10.15252/embj.2021107958)
Supplement: Supplementary file 12 — Source Data for Figure 7 [file EMBJ-40-e107958-s006.zip › 7F.xlsx]

## Sheet: 7F
Raw data				Data for plot					T-test (two-tailed, non-paired, equal variance)
									fot t-test
Replicate 1	Percentage of cells with puncta				Puncta	SEM			Strain	Replicate 1	Replicate 2	Replicate 3
Spo7-neon	7.22611			Spo7-neon	8.03201	0.571561			Spo7-neon	7.22611	7.73286	9.13706
Nem1-neon	6.52482			Spo7-neon Δice2	0.081103	0.081103			Nem1-neon	6.52482	5.84551	8.63158
Spo7-neon Δice2	0.243309			Nem1-neon	7.00064	0.838718			Spo7-neon Δice2	0.243309	0	0
Nem1-neon Δice2	0			Nem1-neon Δice2	0.124146	0.124146			Nem1-neon Δice2	0	0	0.372439
Replicate 2	Percentage of cells with puncta								t-tests
Spo7-neon	7.73286								Spo7-neon vs Spo7-neon Δice2	0.000161042
Nem1-neon	5.84551								Nem1-neon vs Nem1-neon Δice2	0.00125658
Spo7-neon Δice2	0
Nem1-neon Δice2	0
Replicate 3	Percentage of cells with puncta
Spo7-neon	9.13706
Nem1-neon	8.63158
Spo7-neon Δice2	0
Nem1-neon Δice2	0.372439
