# Supplementary material for: Ice2 promotes ER membrane biogenesis in yeast by inhibiting the conserved lipin phosphatase complex
Source: EMBO J. 2021 Oct 6;40(22):e107958. doi: 10.15252/embj.2021107958 (PMC8591542; doi:10.15252/embj.2021107958)
Supplement: Supplementary file 13 — Source Data for Figure 8 [file EMBJ-40-e107958-s012.zip]

Archive with 12 entries (11 files):
- SourceData_Fig8/
- __MACOSX/._SourceData_Fig8
- SourceData_Fig8/8C corrected.xlsx
- __MACOSX/SourceData_Fig8/._8C corrected.xlsx
- SourceData_Fig8/8B corrected.xlsx
- __MACOSX/SourceData_Fig8/._8B corrected.xlsx
- SourceData_Fig8/.DS_Store
- __MACOSX/SourceData_Fig8/._.DS_Store
- SourceData_Fig8/8A.xlsx
- __MACOSX/SourceData_Fig8/._8A.xlsx
- SourceData_Fig8/8D.xlsx
- __MACOSX/SourceData_Fig8/._8D.xlsx
