# Supplementary material for: Ice2 promotes ER membrane biogenesis in yeast by inhibiting the conserved lipin phosphatase complex
Source: EMBO J. 2021 Oct 6;40(22):e107958. doi: 10.15252/embj.2021107958 (PMC8591542; doi:10.15252/embj.2021107958)
Supplement: Supplementary file 13 — Source Data for Figure 8 [file EMBJ-40-e107958-s012.zip › SourceData_Fig8/8C corrected.xlsx]

## Sheet: 8C
Raw data							Data for plot								T-test (two-tailed, non-paired, equal variance)
Replicate 1										SEM	SEM	SEM				sheets	coverage
	Sheets	Tubular Clusters	Tubules	Tubules all	ER coverage			Sheets	Tubules_all	ER coverage	Sheets	Tubules_all			wt	0.0513762	0.529368
wt	0.0513762	0.00589928	0.472092	0.477992	0.529368		wt	0.0370745	0.503483	0.00738751	0.0122784	0.0136776			wt	0.0472116	0.554843
wt 1h DTT	0.268406	0.0159599	0.467514	0.483474	0.75188		wt 1h DTT	0.262799	0.473784	0.0128769	0.00402982	0.0126929			wt	0.0126357	0.54
pah1(7A)	0	0	0.528447	0.528447	0.528447		pah1(7A)	0.00157631	0.516435	0.00910492	0.00157631	0.00868407			wt 1h DTT	0.268406	0.75188
pah1(7A) 1h DTT	0.15248	0.000960358	0.497649	0.49861	0.65109		pah1(7A) 1h DTT	0.136664	0.513427	0.0158479	0.0330196	0.0190447			wt 1h DTT	0.254982	0.74424
															wt 1h DTT	0.265009	0.71
															pah1(7A)	0	0.528447
															pah1(7A)	0.00472892	0.52602
															pah1(7A)	0	0.5
															pah1(7A) 1h DTT	0.15248	0.65109
Replicate 2															pah1(7A) 1h DTT	0.184282	0.67473
	Sheets	Tubular Clusters	Tubules	Tubules all	ER coverage										pah1(7A) 1h DTT	0.0732282	0.62
wt	0.0472116	0.0038876	0.503744	0.507632	0.554843
wt 1h DTT	0.254982	0	0.489258	0.489258	0.74424
pah1(7A)	0.00472892	0.00366767	0.517623	0.521291	0.52602										t-tests	sheets	coverage
pah1(7A) 1h DTT	0.184282	0	0.490448	0.490448	0.67473										wt vs wt DTT	6.30715e-05	0.000198076
															pah1(7A) vs pah1(7A) DTT	0.0150184	0.00203799
Replicate 3
	Sheets	Tubular Clusters	Tubules	Tubules all	ER coverage
wt	0.0126357	0.0009513	0.523873	0.524824	0.54
wt 1h DTT	0.265009	0	0.448618	0.448618	0.71
pah1(7A)	0	0	0.499565	0.499565	0.5
pah1(7A) 1h DTT	0.0732282	0.00069064	0.550533	0.551224	0.62
