# Supplementary material for: Ice2 promotes ER membrane biogenesis in yeast by inhibiting the conserved lipin phosphatase complex
Source: EMBO J. 2021 Oct 6;40(22):e107958. doi: 10.15252/embj.2021107958 (PMC8591542; doi:10.15252/embj.2021107958)
Supplement: Supplementary file 13 — Source Data for Figure 8 [file EMBJ-40-e107958-s012.zip › SourceData_Fig8/8B corrected.xlsx]

## Sheet: 8B
Raw data								Data for plot								T-test (two-tailed, non-paired, equal variance)
Replicate 1											SEM	SEM	SEM				Sheets	ER coverage
	Sheets	Tubular Clusters	Tubules	Tubules all	ER coverage				Sheets	Tubules_all	ER coverage	Sheets	Tubules_all			wt	0.0239449	0.564693
wt	0.0239449	0.0320746	0.508674	0.540748	0.564693			wt	0.0346442	0.527216	0.00251852	0.00575784	0.00676648			wt	0.0436819	0.56405
wt ICE2 overexpression	0.189372	0.00739924	0.437812	0.445211	0.634583			wt ICE2 overexpression	0.213107	0.441629	0.010122	0.0120396	0.00348102			wt	0.0363058	0.556837
pah1(7A)	0.00867559	0.0305412	0.495873	0.526414	0.53509			pah1(7A)	0.0149796	0.524229	0.00219626	0.00433278	0.00389241			wt ICE2 overexpression	0.189372	0.634583
pah1(7A) ICE2 overexpression	0.0338213	0.0097522	0.487207	0.496959	0.53078			pah1(7A) ICE2 overexpression	0.0416773	0.506088	0.00851244	0.00722966	0.00806418			wt ICE2 overexpression	0.228488	0.663157
																wt ICE2 overexpression	0.221461	0.66647
																pah1(7A)	0.00867559	0.53509
																pah1(7A)	0.0232807	0.539947
																pah1(7A)	0.0129824	0.54259
																pah1(7A) ICE2 overexpression	0.0338213	0.53078
Replicate 2																pah1(7A) ICE2 overexpression	0.0561179	0.555257
	Sheets	Tubular Clusters	Tubules	Tubules all	ER coverage											pah1(7A) ICE2 overexpression	0.0350925	0.55726
wt	0.0436819	0.0041044	0.516264	0.520368	0.56405
wt ICE2 overexpression	0.228488	0.000641051	0.434027	0.434668	0.663157
pah1(7A)	0.0232807	0.0182826	0.498383	0.516666	0.539947											t-tests	sheets	coverage
pah1(7A) ICE2 overexpression	0.0561179	0.00576171	0.493377	0.499139	0.555257											wt vs ICE2 overexpression	0.000180838	0.000879217
																pah1(7A) vs pah1(7A) ICE2 overexpression	0.0339384	0.385508
Replicate 3
	Sheets	Tubular Clusters	Tubules	Tubules all	ER coverage
wt	0.0363058	0.0191663	0.501365	0.520531	0.556837
wt ICE2 overexpression	0.221461	0.016464	0.428545	0.445009	0.66647
pah1(7A)	0.0129824	0.0094682	0.520139	0.529608	0.54259
pah1(7A) ICE2 overexpression	0.0350925	0.0295069	0.492661	0.522167	0.55726
