# Supplementary material for: Ice2 promotes ER membrane biogenesis in yeast by inhibiting the conserved lipin phosphatase complex
Source: EMBO J. 2021 Oct 6;40(22):e107958. doi: 10.15252/embj.2021107958 (PMC8591542; doi:10.15252/embj.2021107958)
Supplement: Supplementary file 13 — Source Data for Figure 8 [file EMBJ-40-e107958-s012.zip › SourceData_Fig8/8A.xlsx]

## Sheet: 8A
raw data
µM lipid
	Sample	sample vol [µl]	PC [µM]	PE [µM]	PS [µM]	PI [µM]	PG [µM]	PA [µM]	Cer [µM]	EE [µM]	Ergo [µM]	DAG [µM]	TAG [µM]	SUM [µM]	SUM [pmol]
Replicate 1	Pah1(wt)	8.2	45.8399	30.771	6.53452	37.0041	0.440692	15.3598	4.63841	18.3965	17.0729	13.2394	13.2062	202.503	1660.53
	pah1(7A)	6.2	58.6268	32.9417	7.37143	40.5892	0.306792	17.3408	4.40222	28.0887	43.0388	19.1547	27.0452	278.906	1729.22
	Pah1(wt) Δice2	7	55.7607	26.3358	8.0762	40.1552	0.399131	12.8552	4.6552	17.1435	28.7655	21.6089	51.2678	267.023	1869.16
Replicate 2	Pah1(wt)	8.6	54.8617	40.3421	9.46058	45.5435	0.3221	15.3921	4.8339	21.1301	19.8244	16.0581	14.9897	242.758	2087.72
	pah1(7A)	7.4	59.029	38.3436	10.2214	44.4589	0.332714	16.7971	4.83312	25.1738	34.0563	18.4466	25.8242	277.517	2053.62
	Pah1(wt) Δice2	7.8	51.8595	25.9372	9.06382	37.8215	0.562843	13.4179	3.95784	20.5416	29.6302	16.5831	34.0834	243.459	1898.98
Replicate 3	Pah1(wt)	8.4	52.3985	36.0368	7.68834	45.0839	0.289932	14.2778	4.80453	20.494	17.4019	15.258	14.516	228.25	1917.3
	pah1(7A)	6.8	52.0223	31.925	7.91238	42.5367	0.361461	15.4623	4.98423	25.2403	33.9964	15.4259	22.7633	252.63	1717.89
	Pah1(wt) Δice2	7.4	41.3703	20.0218	6.13971	32.225	0.522431	10.8828	4.62812	17.0047	28.8554	13.3856	28.8127	203.849	1508.48
Replicate 4	Pah1(wt)	8.4	42.6916	34.5415	6.60109	37.2656	0.405931	9.07105	4.66214	19.3209	12.6633	11.3678	11.7423	190.333	1598.8
	pah1(7A)	6.8	43.5258	28.3723	7.52213	35.0886	0.328584	13.8757	4.0996	23.9296	26.8449	12.7868	24.5857	220.96	1502.53
	Pah1(wt) Δice2	7.4	32.3852	16.8799	5.50217	24.8817	0.488062	7.98311	2.95755	18.0825	21.7264	10.3842	22.9221	164.193	1215.03
mol% lipid
	Sample		PC	PE	PS	PI	PG	PA	Cer	EE	Ergo	DAG	TAG
Replicate 1	Pah1(wt)		22.6366	15.1953	3.22687	18.2733	0.217622	7.58495	2.29054	9.08453	8.43093	6.53787	6.52147
	pah1(7A)		21.0202	11.811	2.64298	14.553	0.109998	6.21741	1.57839	10.071	15.4313	6.86778	9.69688
	Pah1(wt) Δice2		20.8823	9.86274	3.02453	15.0381	0.149474	4.81425	1.74337	6.42023	10.7726	8.09254	19.1998
Replicate 2	Pah1(wt)		22.5993	16.6182	3.89712	18.7608	0.132683	6.34049	1.99124	8.70417	8.1663	6.61487	6.17475
	pah1(7A)		21.2704	13.8167	3.68318	16.0203	0.11989	6.05263	1.74156	9.07109	12.2718	6.64701	9.30545
	Pah1(wt) Δice2		21.3011	10.6536	3.72294	15.5351	0.231186	5.51135	1.62567	8.43742	12.1705	6.81146	13.9996
Replicate 3	Pah1(wt)		22.9567	15.7883	3.36839	19.752	0.127024	6.25533	2.10494	8.97876	7.62404	6.68477	6.3597
	pah1(7A)		20.5923	12.637	3.132	16.8376	0.143079	6.12052	1.97293	9.991	13.457	6.10614	9.01052
	Pah1(wt) Δice2		20.2946	9.8219	3.0119	15.8083	0.256284	5.33867	2.27037	8.34182	14.1553	6.56645	14.1344
Replicate 4	Pah1(wt)		22.4299	18.1479	3.46817	19.5791	0.213274	4.76588	2.44946	10.1511	6.65322	5.97258	6.16934
	pah1(7A)		19.6985	12.8405	3.4043	15.8801	0.148707	6.27972	1.85536	10.8298	12.1492	5.78695	11.1268
	Pah1(wt) Δice2		19.7239	10.2805	3.35104	15.154	0.297249	4.86203	1.80126	11.013	13.2323	6.32437	13.9605
mean	Sample		PC	PE	PS	PI	PG	PA	Cer	EE	Ergo	DAG	TAG
	Pah1(wt)		22.6556	16.4375	3.49014	19.0913	0.172651	6.23666	2.20905	9.22964	7.71862	6.45252	6.30631
	pah1(7A)		20.6454	12.7763	3.21561	15.8227	0.130419	6.16757	1.78706	9.99074	13.3273	6.35197	9.78491
	Pah1(wt) Δice2		20.5505	10.1547	3.2776	15.3839	0.233548	5.13158	1.86017	8.55311	12.5827	6.9487	15.3236
SEM	Sample		PC	PE	PS	PI	PG	PA	Cer	EE	Ergo	DAG	TAG
	Pah1(wt)		0.109965	0.640481	0.144409	0.347951	0.0247519	0.576787	0.101126	0.31744	0.392833	0.16277	0.0842674
	pah1(7A)		0.345274	0.412073	0.221572	0.472971	0.00923138	0.0504046	0.0840777	0.360127	0.760785	0.247115	0.468856
	Pah1(wt) Δice2		0.344281	0.195951	0.167918	0.176875	0.0311565	0.173316	0.14153	0.942431	0.726931	0.394028	1.2926
data for plot
mean	Sample	PC	PE	PI	PA	PS	DAG	TAG	Ergo	EE
	Pah1(wt)	22.6556	16.4375	19.0913	6.23666	3.49014	6.45252	6.30631	9.22964	7.71862
	pah1(7A)	20.6454	12.7763	15.8227	6.16757	3.21561	6.35197	9.78491	9.99074	13.3273
	Pah1(wt) Δice2	20.5505	10.1547	15.3839	5.13158	3.2776	6.9487	15.3236	8.55311	12.5827
SEM	Sample	PC	PE	PI	PA	PS	DAG	TAG	Ergo	EE
	Pah1(wt)	0.109965	0.640481	0.347951	0.576787	0.144409	0.16277	0.0842674	0.31744	0.392833
	pah1(7A)	0.345274	0.412073	0.472971	0.0504046	0.221572	0.247115	0.468856	0.360127	0.760785
	Pah1(wt) Δice2	0.344281	0.195951	0.176875	0.173316	0.167918	0.394028	1.2926	0.942431	0.726931
for t-test
		PC	PE	PI	PA	PS	DAG	TAG	Ergo	EE
Pah1(wt)	replicate 1	22.6366	15.1953	18.2733	7.58495	3.22687	6.53787	6.52147	9.08453	8.43093
	replicate 2	22.5993	16.6182	18.7608	6.34049	3.89712	6.61487	6.17475	8.70417	8.1663
	replicate 3	22.9567	15.7883	19.752	6.25533	3.36839	6.68477	6.3597	8.97876	7.62404
	replicate 4	22.4299	18.1479	19.5791	4.76588	3.46817	5.97258	6.16934	10.1511	6.65322
pah1(7A)	replicate 1	21.0202	11.811	14.553	6.21741	2.64298	6.86778	9.69688	10.071	15.4313
	replicate 2	21.2704	13.8167	16.0203	6.05263	3.68318	6.64701	9.30545	9.07109	12.2718
	replicate 3	20.5923	12.637	16.8376	6.12052	3.132	6.10614	9.01052	9.991	13.457
	replicate 4	19.6985	12.8405	15.8801	6.27972	3.4043	5.78695	11.1268	10.8298	12.1492
Pah1(wt) Δice2	replicate 1	20.8823	9.86274	15.0381	4.81425	3.02453	8.09254	19.1998	6.42023	10.7726
	replicate 2	21.3011	10.6536	15.5351	5.51135	3.72294	6.81146	13.9996	8.43742	12.1705
	replicate 3	20.2946	9.8219	15.8083	5.33867	3.0119	6.56645	14.1344	8.34182	14.1553
	replicate 4	19.7239	10.2805	15.154	4.86203	3.35104	6.32437	13.9605	11.013	13.2323
t-test (two-tailed, unpaired, equal variance)
		PC	PE	PI	PA	PS	DAG	TAG	Ergo	EE
Pah1(wt) vs pah1(7A)		0.00144927	0.00297864	0.00142395	0.908907	0.339283	0.745573	0.00033637	0.163966	0.000605609
Pah1(wt) vs Pah1(wt) Δice2		0.00112629	8.33206e-05	7.76134e-05	0.116198	0.37429	0.288664	0.000436418	0.521684	0.00106579
