# Supplementary material for: Ice2 promotes ER membrane biogenesis in yeast by inhibiting the conserved lipin phosphatase complex
Source: EMBO J. 2021 Oct 6;40(22):e107958. doi: 10.15252/embj.2021107958 (PMC8591542; doi:10.15252/embj.2021107958)
Supplement: Supplementary file 13 — Source Data for Figure 8 [file EMBJ-40-e107958-s012.zip › SourceData_Fig8/8D.xlsx]

## Sheet: 8D
Raw data					Data for plot					T-test (two-tailed, non-paired, equal variance)
Replicate 1						average	SEM				percentage of cells with puncta
	percentage of cells with puncta				wt	0.00234742	0.00234742			wt	0
wt	0				wt 1h DTT	0.0650998	0.0362146			wt	0
wt 1h DTT	0.04				pah1(7A)	0	0			wt	0.00704225
pah1(7A)	0				pah1(7A) 1h DTT	0.3012	0.075796			wt 1h DTT	0.04
pah1(7A) 1h DTT	0.35									wt 1h DTT	0.136488
					rearranged to plot	average				wt 1h DTT	0.018811
Replicate 2						wt	pah1(7A)			pah1(7A)	0
	percentage of cells with puncta				0 min	0.00234742	0			pah1(7A)	0
wt	0				60 min	0.0650998	0.3012			pah1(7A)	0
wt 1h DTT	0.136488									pah1(7A) 1h DTT	0.35
pah1(7A)	0									pah1(7A) 1h DTT	0.401093
pah1(7A) 1h DTT	0.401093									pah1(7A) 1h DTT	0.152505
Replicate 3										t-tests	pvalues
	percentage of cells with puncta									wt vs wt DTT	0.373901
wt	0.00704225									pah1(7A) vs pah1(7A) DTT	0.0482872
wt 1h DTT	0.018811
pah1(7A)	0
pah1(7A) 1h DTT	0.152505
