# Supplementary material for: Ice2 promotes ER membrane biogenesis in yeast by inhibiting the conserved lipin phosphatase complex
Source: EMBO J. 2021 Oct 6;40(22):e107958. doi: 10.15252/embj.2021107958 (PMC8591542; doi:10.15252/embj.2021107958)
Supplement: Supplementary file 14 — Source Data for Figure 9 [file EMBJ-40-e107958-s005.zip]

Archive with 28 entries (26 files):
- SourceData_Fig9/
- __MACOSX/._SourceData_Fig9
- SourceData_Fig9/.DS_Store
- __MACOSX/SourceData_Fig9/._.DS_Store
- SourceData_Fig9/9B corrected.xlsx
- __MACOSX/SourceData_Fig9/._9B corrected.xlsx
- SourceData_Fig9/9A/
- __MACOSX/SourceData_Fig9/._9A
- SourceData_Fig9/9C.xlsx
- __MACOSX/SourceData_Fig9/._9C.xlsx
- SourceData_Fig9/9A/opi1 pICE2 cortical.tif
- __MACOSX/SourceData_Fig9/9A/._opi1 pICE2 cortical.tif
- SourceData_Fig9/9A/opi1 pICE2 mid.tif
- __MACOSX/SourceData_Fig9/9A/._opi1 pICE2 mid.tif
- SourceData_Fig9/9A/.DS_Store
- __MACOSX/SourceData_Fig9/9A/._.DS_Store
- SourceData_Fig9/9A/WT cortical.tif
- __MACOSX/SourceData_Fig9/9A/._WT cortical.tif
- SourceData_Fig9/9A/WT mid.tif
- __MACOSX/SourceData_Fig9/9A/._WT mid.tif
- SourceData_Fig9/9A/pICE2 cortical.tif
- __MACOSX/SourceData_Fig9/9A/._pICE2 cortical.tif
- SourceData_Fig9/9A/opi1 cortical.tif
- __MACOSX/SourceData_Fig9/9A/._opi1 cortical.tif
- SourceData_Fig9/9A/opi1 mid.tif
- __MACOSX/SourceData_Fig9/9A/._opi1 mid.tif
- SourceData_Fig9/9A/pICE2 mid.tif
- __MACOSX/SourceData_Fig9/9A/._pICE2 mid.tif
