# Supplementary material for: Ice2 promotes ER membrane biogenesis in yeast by inhibiting the conserved lipin phosphatase complex
Source: EMBO J. 2021 Oct 6;40(22):e107958. doi: 10.15252/embj.2021107958 (PMC8591542; doi:10.15252/embj.2021107958)
Supplement: Supplementary file 14 — Source Data for Figure 9 [file EMBJ-40-e107958-s005.zip › SourceData_Fig9/9B corrected.xlsx]

## Sheet: 9B
Raw data								Data for plot									T-test (two-tailed, non-paired, equal variance)
Replicate 1												SEM	SEM	SEM				Sheets	ER coverage
	Sheets	Tubular Clusters	Tubules	Tubules all	ER coverage				Sheets	Tubules_all	ER coverage	Sheets	Tubules_all	ER coverage			wt	0.0540248	0.532597
wt	0.0540248	0.00350094	0.475071	0.478572	0.532597			wt	0.050395	0.497092	0.545279	0.00253102	0.00965012	0.00695775			wt	0.0516357	0.54666
Δopi1	0.211483	0.00523509	0.416048	0.421283	0.632767			ICE2 overexpression	0.184504	0.459976	0.640679	0.00868808	0.0135677	0.00844332			wt	0.0455245	0.55658
ICE2 overexpression	0.187686	0.00604472	0.447506	0.453551	0.641237			Δopi1	0.217682	0.428732	0.646196	0.00762996	0.0057938	0.00593979			Δopi1	0.211483	0.632767
Δopi1 ICE2 overexpression	0.639252	0.00252362	0.200132	0.202656	0.841908			Δopi1 ICE2 overexpression	0.625538	0.220771	0.846309	0.0229387	0.0133266	0.012313			Δopi1	0.23484	0.644043
																	Δopi1	0.206724	0.661777
																	ICE2 overexpression	0.187686	0.641237
																	ICE2 overexpression	0.169988	0.630123
																	ICE2 overexpression	0.195838	0.650677
																	Δopi1 ICE2 overexpression	0.639252	0.841908
Replicate 2																	Δopi1 ICE2 overexpression	0.580766	0.827527
	Sheets	Tubular Clusters	Tubules	Tubules all	ER coverage												Δopi1 ICE2 overexpression	0.656595	0.869493
wt	0.0516357	0.00662552	0.495024	0.50165	0.54666
Δopi1	0.23484	0.000654777	0.409204	0.409858	0.644043
Padh-ICE2	0.169988	0.0114052	0.460135	0.47154	0.630123												t-tests	sheets	coverage
Δopi1 Padh-ICE2	0.580766	0	0.24676	0.24676	0.827527												wt vs ICE2 overexpression	7.56398e-05	0.000477697
																	Δopi vs Δopi1 ICE2 overexpression	7.66365e-05	0.000179192
Replicate 3
	Sheets	Tubular Clusters	Tubules	Tubules all	ER coverage
wt	0.0455245	0.0116733	0.499382	0.511055	0.55658
Δopi1	0.206724	0.00313903	0.451914	0.455053	0.661777
Padh-ICE2	0.195838	0.00490827	0.44993	0.454838	0.650677
Δopi1 Padh-ICE2	0.656595	0.00542274	0.207476	0.212898	0.869493
