# Supplementary material for: Ice2 promotes ER membrane biogenesis in yeast by inhibiting the conserved lipin phosphatase complex
Source: EMBO J. 2021 Oct 6;40(22):e107958. doi: 10.15252/embj.2021107958 (PMC8591542; doi:10.15252/embj.2021107958)
Supplement: Supplementary file 14 — Source Data for Figure 9 [file EMBJ-40-e107958-s005.zip › SourceData_Fig9/9C.xlsx]

## Sheet: 9C
Raw data
Replicate 1	sample	area under the curve
	hac1_ice2_untreated	18.5527
	hac1_untreated	25.5978
	ice2_untreated	22.8259
	wt_untreated	26.097
Replicate 2	sample	area under the curve
	hac1_ice2_untreated	18.7227
	hac1_untreated	25.6966
	ice2_untreated	23.2872
	wt_untreated	26.3398
Replicate 3	sample	area under the curve
	hac1_ice2_untreated	20.8405
	hac1_untreated	25.7718
	ice2_untreated	23.4407
	wt_untreated	26.629
Data for plot
averages	sample	area under the curve	SEM
	hac1_ice2_untreated	19.372	0.735904
	hac1_untreated	25.6888	0.0503866
	ice2_untreated	23.1846	0.184743
	wt_untreated	26.3552	0.15377
